# Supplementary material for: Machine Learning Full NMR Chemical Shift Tensors of Silicon Oxides with Equivariant Graph Neural Networks
Source: J Phys Chem A. 2023 Mar 2;127(10):2388–98. doi: 10.1021/acs.jpca.2c07530 (PMC10026072; doi:10.1021/acs.jpca.2c07530)
Supplement: Supplementary file 2 — jp2c07530_si_002.zip [file jp2c07530_si_002.zip]

Archive with 8 entries (7 files):
- Supplemental/
- Supplemental/EigennBestTensor.ckpt
- Supplemental/.DS_Store
- __MACOSX/Supplemental/._.DS_Store
- Supplemental/LSDI_NMR_tensor.json
- Supplemental/matTEN_model.ipynb
- Supplemental/Equivariant_GNN_for_NMR_Supplemental.pdf
- __MACOSX/Supplemental/._Equivariant_GNN_for_NMR_Supplemental.pdf
