# Supplementary material for: Machine Learning Full NMR Chemical Shift Tensors of Silicon Oxides with Equivariant Graph Neural Networks
Source: J Phys Chem A. 2023 Mar 2;127(10):2388–98. doi: 10.1021/acs.jpca.2c07530 (PMC10026072; doi:10.1021/acs.jpca.2c07530)
Supplement: Supplementary file 2 — jp2c07530_si_002.zip [file jp2c07530_si_002.zip › Supplemental/LSDI_NMR_tensor.json]

[{"sigma_iso": [436.57771366666657], "tensor": [{"@module": "numpy", "@class": "array", "dtype": "float64", "data": [[460.28918699999997, -25.847739, 6.74603], [-25.847749, 460.28921299999996, -6.7460379999999995], [10.044268, -10.044264, 389.154741]]}], "Qn": [1], "structure": {"@module": "pymatgen.core.structure", "@class": "Structure", "charge": null, "lattice": {"matrix": [[7.92118, 0.0, 0.0], [0.0, 7.92118, 0.0], [0.0, 0.0, 5.040124]], "a": 7.92118, "b": 7.92118, "c": 5.040124, "alpha": 90.0, "beta": 90.0, "gamma": 90.0, "volume": 316.24304705717736}, "sites": [{"species": [{"element": "Ca", "occu": 1}], "abc": [0.331186, 0.168814, 0.505651], "xyz": [2.6233839194799997, 1.33720608052, 2.5485437407239995], "label": "Ca", "properties": {}}, {"species": [{"element": "Ca", "occu": 1}], "abc": [0.168814, 0.668814, 0.494349], "xyz": [1.33720608052, 5.2977960805199995, 2.4915802592759997], "label": "Ca", "properties": {}}, {"species": [{"element": "Ca", "occu": 1}], "abc": [0.668814, 0.831186, 0.505651], "xyz": [5.2977960805199995, 6.58397391948, 2.5485437407239995], "label": "Ca", "properties": {}}, {"species": [{"element": "Ca", "occu": 1}], "abc": [0.831186, 0.331186, 0.494349], "xyz": [6.58397391948, 2.6233839194799997, 2.4915802592759997], "label": "Ca", "properties": {}}, {"species": [{"element": "Mg", "occu": 1}], "abc": [0.5, 0.5, 0.0], "xyz": [3.96059, 3.96059, 0.0], "label": "Mg", "properties": {}}, {"species": [{"element": "Mg", "occu": 1}], "abc": [0.0, 0.0, 0.0], "xyz": [0.0, 0.0, 0.0], "label": "Mg", "properties": {}}, {"species": [{"element": "Si", "occu": 1}], "abc": [0.140437, 0.359563, 0.933834], "xyz": [1.11242675566, 2.8481632443400002, 4.706639155416], "label": "Si", "properties": {}}, {"species": [{"element": "Si", "occu": 1}], "abc": [0.359563, 0.859563, 0.066166], "xyz": [2.8481632443400002, 6.808753244339999, 0.33348484458399996], "label": "Si", "properties": {}}, {"species": [{"element": "Si", "occu": 1}], "abc": [0.859563, 0.640437, 0.933834], "xyz": [6.808753244339999, 5.07301675566, 4.706639155416], "label": "Si", "properties": {}}, {"species": [{"element": "Si", "occu": 1}], "abc": [0.640437, 0.140437, 0.066166], "xyz": [5.07301675566, 1.11242675566, 0.33348484458399996], "label": "Si", "properties": {}}, {"species": [{"element": "O", "occu": 1}], "abc": [0.5, 0.0, 0.183752], "xyz": [3.96059, 0.0, 0.9261328652479999], "label": "O", "properties": {}}, {"species": [{"element": "O", "occu": 1}], "abc": [0.0, 0.5, 0.816248], "xyz": [0.0, 3.96059, 4.113991134751999], "label": "O", "properties": {}}, {"species": [{"element": "O", "occu": 1}], "abc": [0.141586, 0.358414, 0.25459], "xyz": [1.12152819148, 2.83906180852, 1.28316516916], "label": "O", "properties": {}}, {"species": [{"element": "O", "occu": 1}], "abc": [0.358414, 0.858414, 0.74541], "xyz": [2.83906180852, 6.79965180852, 3.75695883084], "label": "O", "properties": {}}, {"species": [{"element": "O", "occu": 1}], "abc": [0.858414, 0.641586, 0.25459], "xyz": [6.79965180852, 5.082118191479999, 1.28316516916], "label": "O", "properties": {}}, {"species": [{"element": "O", "occu": 1}], "abc": [0.641586, 0.141586, 0.74541], "xyz": [5.082118191479999, 1.12152819148, 3.75695883084], "label": "O", "properties": {}}, {"species": [{"element": "O", "occu": 1}], "abc": [0.314445, 0.41782, 0.783493], "xyz": [2.4907754450999997, 3.3096274276, 3.948901873132], "label": "O", "properties": {}}, {"species": [{"element": "O", "occu": 1}], "abc": [0.185555, 0.91782, 0.216507], "xyz": [1.4698145549, 7.2702174276, 1.091222126868], "label": "O", "properties": {}}, {"species": [{"element": "O", "occu": 1}], "abc": [0.685555, 0.58218, 0.783493], "xyz": [5.4304045549, 4.6115525724, 3.948901873132], "label": "O", "properties": {}}, {"species": [{"element": "O", "occu": 1}], "abc": [0.814445, 0.08218, 0.216507], "xyz": [6.4513654450999995, 0.6509625724, 1.091222126868], "label": "O", "properties": {}}, {"species": [{"element": "O", "occu": 1}], "abc": [0.58218, 0.314445, 0.216507], "xyz": [4.6115525724, 2.4907754450999997, 1.091222126868], "label": "O", "properties": {}}, {"species": [{"element": "O", "occu": 1}], "abc": [0.91782, 0.814445, 0.783493], "xyz": [7.2702174276, 6.4513654450999995, 3.948901873132], "label": "O", "properties": {}}, {"species": [{"element": "O", "occu": 1}], "abc": [0.41782, 0.685555, 0.216507], "xyz": [3.3096274276, 5.4304045549, 1.091222126868], "label": "O", "properties": {}}, {"species": [{"element": "O", "occu": 1}], "abc": [0.08218, 0.185555, 0.783493], "xyz": [0.6509625724, 1.4698145549, 3.948901873132], "label": "O", "properties": {}}], "@version": null}, "index": {"@module": "numpy", "@class": "array", "dtype": "int64", "data": [0, 0, 0, 0, 0, 0, 1, 0, 0, 0, 0, 0, 0, 0, 0, 0, 0, 0, 0, 0, 0, 0, 0, 0]}, "calc_id": {"@module": "bson.objectid", "@class": "ObjectId", "oid": "5a9830d7f2c314bc2082473a"}, "species": [20, 20, 20, 20, 12, 12, 14, 14, 14, 14, 8, 8, 8, 8, 8, 8, 8, 8, 8, 8, 8, 8, 8, 8], "ind": [6], "N": 24}, {"sigma_iso": [436.5828179999998], "tensor": [{"@module": "numpy", "@class": "array", "dtype": "float64", "data": [[460.346515, -25.838359, 6.677218], [-25.838302000000002, 460.346502, -6.677215], [10.092006999999999, -10.092001, 389.055437]]}], "Qn": [1], "structure": {"@module": "pymatgen.core.structure", "@class": "Structure", "charge": null, "lattice": {"matrix": [[7.912187, 0.0, 0.0], [0.0, 7.912187, 0.0], [0.0, 0.0, 5.041482]], "a": 7.912187, "b": 7.912187, "c": 5.041482, "alpha": 90.0, "beta": 90.0, "gamma": 90.0, "volume": 315.61040094579204}, "sites": [{"species": [{"element": "Ca", "occu": 1}], "abc": [0.330628, 0.169372, 0.504464], "xyz": [2.615990563436, 1.340102936564, 2.543246175648], "label": "Ca", "properties": {}}, {"species": [{"element": "Ca", "occu": 1}], "abc": [0.169372, 0.669372, 0.495536], "xyz": [1.340102936564, 5.296196436564, 2.498235824352], "label": "Ca", "properties": {}}, {"species": [{"element": "Ca", "occu": 1}], "abc": [0.669372, 0.830628, 0.504464], "xyz": [5.296196436564, 6.572084063436001, 2.543246175648], "label": "Ca", "properties": {}}, {"species": [{"element": "Ca", "occu": 1}], "abc": [0.830628, 0.330628, 0.495536], "xyz": [6.572084063436001, 2.615990563436, 2.498235824352], "label": "Ca", "properties": {}}, {"species": [{"element": "Mg", "occu": 1}], "abc": [0.5, 0.5, 0.0], "xyz": [3.9560935, 3.9560935, 0.0], "label": "Mg", "properties": {}}, {"species": [{"element": "Mg", "occu": 1}], "abc": [0.0, 0.0, 0.0], "xyz": [0.0, 0.0, 0.0], "label": "Mg", "properties": {}}, {"species": [{"element": "Si", "occu": 1}], "abc": [0.140855, 0.359145, 0.931437], "xyz": [1.114471099885, 2.841622400115, 4.695822869634], "label": "Si", "properties": {}}, {"species": [{"element": "Si", "occu": 1}], "abc": [0.359145, 0.859145, 0.068563], "xyz": [2.841622400115, 6.7977159001150005, 0.345659130366], "label": "Si", "properties": {}}, {"species": [{"element": "Si", "occu": 1}], "abc": [0.859145, 0.640855, 0.931437], "xyz": [6.7977159001150005, 5.0705645998849995, 4.695822869634], "label": "Si", "properties": {}}, {"species": [{"element": "Si", "occu": 1}], "abc": [0.640855, 0.140855, 0.068563], "xyz": [5.0705645998849995, 1.114471099885, 0.345659130366], "label": "Si", "properties": {}}, {"species": [{"element": "O", "occu": 1}], "abc": [0.5, 0.0, 0.186458], "xyz": [3.9560935, 0.0, 0.9400246507560001], "label": "O", "properties": {}}, {"species": [{"element": "O", "occu": 1}], "abc": [0.0, 0.5, 0.813542], "xyz": [0.0, 3.9560935, 4.101457349244], "label": "O", "properties": {}}, {"species": [{"element": "O", "occu": 1}], "abc": [0.142146, 0.357854, 0.252245], "xyz": [1.124685733302, 2.831407766698, 1.27168862709], "label": "O", "properties": {}}, {"species": [{"element": "O", "occu": 1}], "abc": [0.357854, 0.857854, 0.747755], "xyz": [2.831407766698, 6.787501266698, 3.7697933729099997], "label": "O", "properties": {}}, {"species": [{"element": "O", "occu": 1}], "abc": [0.857854, 0.642146, 0.252245], "xyz": [6.787501266698, 5.0807792333020005, 1.27168862709], "label": "O", "properties": {}}, {"species": [{"element": "O", "occu": 1}], "abc": [0.642146, 0.142146, 0.747755], "xyz": [5.0807792333020005, 1.124685733302, 3.7697933729099997], "label": "O", "properties": {}}, {"species": [{"element": "O", "occu": 1}], "abc": [0.31551, 0.417178, 0.781804], "xyz": [2.49637412037, 3.300790348286, 3.9414507935280003], "label": "O", "properties": {}}, {"species": [{"element": "O", "occu": 1}], "abc": [0.18449, 0.917178, 0.218196], "xyz": [1.4597193796299999, 7.256883848286001, 1.1000312064720001], "label": "O", "properties": {}}, {"species": [{"element": "O", "occu": 1}], "abc": [0.68449, 0.582822, 0.781804], "xyz": [5.415812879630001, 4.611396651714, 3.9414507935280003], "label": "O", "properties": {}}, {"species": [{"element": "O", "occu": 1}], "abc": [0.81551, 0.082822, 0.218196], "xyz": [6.45246762037, 0.6553031517140001, 1.1000312064720001], "label": "O", "properties": {}}, {"species": [{"element": "O", "occu": 1}], "abc": [0.582822, 0.31551, 0.218196], "xyz": [4.611396651714, 2.49637412037, 1.1000312064720001], "label": "O", "properties": {}}, {"species": [{"element": "O", "occu": 1}], "abc": [0.917178, 0.81551, 0.781804], "xyz": [7.256883848286001, 6.45246762037, 3.9414507935280003], "label": "O", "properties": {}}, {"species": [{"element": "O", "occu": 1}], "abc": [0.417178, 0.68449, 0.218196], "xyz": [3.300790348286, 5.415812879630001, 1.1000312064720001], "label": "O", "properties": {}}, {"species": [{"element": "O", "occu": 1}], "abc": [0.082822, 0.18449, 0.781804], "xyz": [0.6553031517140001, 1.4597193796299999, 3.9414507935280003], "label": "O", "properties": {}}], "@version": null}, "index": {"@module": "numpy", "@class": "array", "dtype": "int64", "data": [0, 0, 0, 0, 0, 0, 1, 0, 0, 0, 0, 0, 0, 0, 0, 0, 0, 0, 0, 0, 0, 0, 0, 0]}, "calc_id": {"@module": "bson.objectid", "@class": "ObjectId", "oid": "5a9830d7f2c314bc2082473b"}, "species": [20, 20, 20, 20, 12, 12, 14, 14, 14, 14, 8, 8, 8, 8, 8, 8, 8, 8, 8, 8, 8, 8, 8, 8], "ind": [6], "N": 24}, {"sigma_iso": [436.58280866666655], "tensor": [{"@module": "numpy", "@class": "array", "dtype": "float64", "data": [[460.51358200000004, -25.900646, 6.6321829999999995], [-25.900579999999998, 460.51357700000005, -6.632179], [10.042595, -10.042594000000001, 388.72126699999995]]}], "Qn": [1], "structure": {"@module": "pymatgen.core.structure", "@class": "Structure", "charge": null, "lattice": {"matrix": [[7.907153, 0.0, 0.0], [0.0, 7.907153, 0.0], [0.0, 0.0, 5.052459]], "a": 7.907153, "b": 7.907153, "c": 5.052459, "alpha": 90.0, "beta": 90.0, "gamma": 90.0, "volume": 315.8952404809178}, "sites": [{"species": [{"element": "Ca", "occu": 1}], "abc": [0.330569, 0.169431, 0.503898], "xyz": [2.613859660057, 1.339716839943, 2.5459239851819997], "label": "Ca", "properties": {}}, {"species": [{"element": "Ca", "occu": 1}], "abc": [0.169431, 0.669431, 0.496102], "xyz": [1.339716839943, 5.293293339943, 2.5065350148179997], "label": "Ca", "properties": {}}, {"species": [{"element": "Ca", "occu": 1}], "abc": [0.669431, 0.830569, 0.503898], "xyz": [5.293293339943, 6.567436160057, 2.5459239851819997], "label": "Ca", "properties": {}}, {"species": [{"element": "Ca", "occu": 1}], "abc": [0.830569, 0.330569, 0.496102], "xyz": [6.567436160057, 2.613859660057, 2.5065350148179997], "label": "Ca", "properties": {}}, {"species": [{"element": "Mg", "occu": 1}], "abc": [0.5, 0.5, 0.0], "xyz": [3.9535765, 3.9535765, 0.0], "label": "Mg", "properties": {}}, {"species": [{"element": "Mg", "occu": 1}], "abc": [0.0, 0.0, 0.0], "xyz": [0.0, 0.0, 0.0], "label": "Mg", "properties": {}}, {"species": [{"element": "Si", "occu": 1}], "abc": [0.140785, 0.359215, 0.93141], "xyz": [1.113208535105, 2.840367964895, 4.705910837189999], "label": "Si", "properties": {}}, {"species": [{"element": "Si", "occu": 1}], "abc": [0.359215, 0.859215, 0.06859], "xyz": [2.840367964895, 6.793944464895, 0.34654816281], "label": "Si", "properties": {}}, {"species": [{"element": "Si", "occu": 1}], "abc": [0.859215, 0.640785, 0.93141], "xyz": [6.793944464895, 5.066785035105, 4.705910837189999], "label": "Si", "properties": {}}, {"species": [{"element": "Si", "occu": 1}], "abc": [0.640785, 0.140785, 0.06859], "xyz": [5.066785035105, 1.113208535105, 0.34654816281], "label": "Si", "properties": {}}, {"species": [{"element": "O", "occu": 1}], "abc": [0.5, 0.0, 0.186001], "xyz": [3.9535765, 0.0, 0.939762426459], "label": "O", "properties": {}}, {"species": [{"element": "O", "occu": 1}], "abc": [0.0, 0.5, 0.813999], "xyz": [0.0, 3.9535765, 4.112696573541], "label": "O", "properties": {}}, {"species": [{"element": "O", "occu": 1}], "abc": [0.142283, 0.357717, 0.251277], "xyz": [1.125053450299, 2.828523049701, 1.2695667401429998], "label": "O", "properties": {}}, {"species": [{"element": "O", "occu": 1}], "abc": [0.357717, 0.857717, 0.748723], "xyz": [2.828523049701, 6.782099549701, 3.782892259857], "label": "O", "properties": {}}, {"species": [{"element": "O", "occu": 1}], "abc": [0.857717, 0.642283, 0.251277], "xyz": [6.782099549701, 5.078629950299001, 1.2695667401429998], "label": "O", "properties": {}}, {"species": [{"element": "O", "occu": 1}], "abc": [0.642283, 0.142283, 0.748723], "xyz": [5.078629950299001, 1.125053450299, 3.782892259857], "label": "O", "properties": {}}, {"species": [{"element": "O", "occu": 1}], "abc": [0.315104, 0.417808, 0.781502], "xyz": [2.491575538912, 3.303671780624, 3.948506813418], "label": "O", "properties": {}}, {"species": [{"element": "O", "occu": 1}], "abc": [0.184896, 0.917808, 0.218498], "xyz": [1.462000961088, 7.257248280624, 1.103952186582], "label": "O", "properties": {}}, {"species": [{"element": "O", "occu": 1}], "abc": [0.684896, 0.582192, 0.781502], "xyz": [5.415577461088, 4.603481219376, 3.948506813418], "label": "O", "properties": {}}, {"species": [{"element": "O", "occu": 1}], "abc": [0.815104, 0.082192, 0.218498], "xyz": [6.445152038912, 0.649904719376, 1.103952186582], "label": "O", "properties": {}}, {"species": [{"element": "O", "occu": 1}], "abc": [0.582192, 0.315104, 0.218498], "xyz": [4.603481219376, 2.491575538912, 1.103952186582], "label": "O", "properties": {}}, {"species": [{"element": "O", "occu": 1}], "abc": [0.917808, 0.815104, 0.781502], "xyz": [7.257248280624, 6.445152038912, 3.948506813418], "label": "O", "properties": {}}, {"species": [{"element": "O", "occu": 1}], "abc": [0.417808, 0.684896, 0.218498], "xyz": [3.303671780624, 5.415577461088, 1.103952186582], "label": "O", "properties": {}}, {"species": [{"element": "O", "occu": 1}], "abc": [0.082192, 0.184896, 0.781502], "xyz": [0.649904719376, 1.462000961088, 3.948506813418], "label": "O", "properties": {}}], "@version": null}, "index": {"@module": "numpy", "@class": "array", "dtype": "int64", "data": [0, 0, 0, 0, 0, 0, 1, 0, 0, 0, 0, 0, 0, 0, 0, 0, 0, 0, 0, 0, 0, 0, 0, 0]}, "calc_id": {"@module": "bson.objectid", "@class": "ObjectId", "oid": "5a9830d7f2c314bc2082473c"}, "species": [20, 20, 20, 20, 12, 12, 14, 14, 14, 14, 8, 8, 8, 8, 8, 8, 8, 8, 8, 8, 8, 8, 8, 8], "ind": [6], "N": 24}, {"sigma_iso": [436.5824053333333], "tensor": [{"@module": "numpy", "@class": "array", "dtype": "float64", "data": [[460.514637, -25.888181999999997, 6.501843999999999], [-25.888203, 460.51464500000003, -6.501843], [10.010086000000001, -10.010087, 388.717934]]}], "Qn": [1], "structure": {"@module": "pymatgen.core.structure", "@class": "Structure", "charge": null, "lattice": {"matrix": [[7.908945, 0.0, 0.0], [0.0, 7.908945, 0.0], [0.0, 0.0, 5.049485]], "a": 7.908945, "b": 7.908945, "c": 5.049485, "alpha": 90.0, "beta": 90.0, "gamma": 90.0, "volume": 315.85241163910456}, "sites": [{"species": [{"element": "Ca", "occu": 1}], "abc": [0.330168, 0.169832, 0.503105], "xyz": [2.6112805527600003, 1.34319194724, 2.540421150925], "label": "Ca", "properties": {}}, {"species": [{"element": "Ca", "occu": 1}], "abc": [0.169832, 0.669832, 0.496895], "xyz": [1.34319194724, 5.29766444724, 2.509063849075], "label": "Ca", "properties": {}}, {"species": [{"element": "Ca", "occu": 1}], "abc": [0.669832, 0.830168, 0.503105], "xyz": [5.29766444724, 6.56575305276, 2.540421150925], "label": "Ca", "properties": {}}, {"species": [{"element": "Ca", "occu": 1}], "abc": [0.830168, 0.330168, 0.496895], "xyz": [6.56575305276, 2.6112805527600003, 2.509063849075], "label": "Ca", "properties": {}}, {"species": [{"element": "Mg", "occu": 1}], "abc": [0.5, 0.5, 0.0], "xyz": [3.9544725, 3.9544725, 0.0], "label": "Mg", "properties": {}}, {"species": [{"element": "Mg", "occu": 1}], "abc": [0.0, 0.0, 0.0], "xyz": [0.0, 0.0, 0.0], "label": "Mg", "properties": {}}, {"species": [{"element": "Si", "occu": 1}], "abc": [0.140829, 0.359171, 0.930896], "xyz": [1.113808815405, 2.8406636845950004, 4.700545388559999], "label": "Si", "properties": {}}, {"species": [{"element": "Si", "occu": 1}], "abc": [0.359171, 0.859171, 0.069104], "xyz": [2.8406636845950004, 6.795136184595, 0.34893961143999996], "label": "Si", "properties": {}}, {"species": [{"element": "Si", "occu": 1}], "abc": [0.859171, 0.640829, 0.930896], "xyz": [6.795136184595, 5.068281315405, 4.700545388559999], "label": "Si", "properties": {}}, {"species": [{"element": "Si", "occu": 1}], "abc": [0.640829, 0.140829, 0.069104], "xyz": [5.068281315405, 1.113808815405, 0.34893961143999996], "label": "Si", "properties": {}}, {"species": [{"element": "O", "occu": 1}], "abc": [0.5, 0.0, 0.186531], "xyz": [3.9544725, 0.0, 0.9418854865349999], "label": "O", "properties": {}}, {"species": [{"element": "O", "occu": 1}], "abc": [0.0, 0.5, 0.813469], "xyz": [0.0, 3.9544725, 4.107599513465], "label": "O", "properties": {}}, {"species": [{"element": "O", "occu": 1}], "abc": [0.14262, 0.35738, 0.25096], "xyz": [1.1279737359, 2.8264987640999997, 1.2672187556], "label": "O", "properties": {}}, {"species": [{"element": "O", "occu": 1}], "abc": [0.35738, 0.85738, 0.74904], "xyz": [2.8264987640999997, 6.780971264100001, 3.7822662444], "label": "O", "properties": {}}, {"species": [{"element": "O", "occu": 1}], "abc": [0.85738, 0.64262, 0.25096], "xyz": [6.780971264100001, 5.0824462359, 1.2672187556], "label": "O", "properties": {}}, {"species": [{"element": "O", "occu": 1}], "abc": [0.64262, 0.14262, 0.74904], "xyz": [5.0824462359, 1.1279737359, 3.7822662444], "label": "O", "properties": {}}, {"species": [{"element": "O", "occu": 1}], "abc": [0.315149, 0.417877, 0.781047], "xyz": [2.492496107805, 3.304966209765, 3.943885110795], "label": "O", "properties": {}}, {"species": [{"element": "O", "occu": 1}], "abc": [0.184851, 0.917877, 0.218953], "xyz": [1.461976392195, 7.259438709765001, 1.105599889205], "label": "O", "properties": {}}, {"species": [{"element": "O", "occu": 1}], "abc": [0.684851, 0.582123, 0.781047], "xyz": [5.416448892195, 4.603978790235, 3.943885110795], "label": "O", "properties": {}}, {"species": [{"element": "O", "occu": 1}], "abc": [0.815149, 0.082123, 0.218953], "xyz": [6.446968607805, 0.6495062902350001, 1.105599889205], "label": "O", "properties": {}}, {"species": [{"element": "O", "occu": 1}], "abc": [0.582123, 0.315149, 0.218953], "xyz": [4.603978790235, 2.492496107805, 1.105599889205], "label": "O", "properties": {}}, {"species": [{"element": "O", "occu": 1}], "abc": [0.917877, 0.815149, 0.781047], "xyz": [7.259438709765001, 6.446968607805, 3.943885110795], "label": "O", "properties": {}}, {"species": [{"element": "O", "occu": 1}], "abc": [0.417877, 0.684851, 0.218953], "xyz": [3.304966209765, 5.416448892195, 1.105599889205], "label": "O", "properties": {}}, {"species": [{"element": "O", "occu": 1}], "abc": [0.082123, 0.184851, 0.781047], "xyz": [0.6495062902350001, 1.461976392195, 3.943885110795], "label": "O", "properties": {}}], "@version": null}, "index": {"@module": "numpy", "@class": "array", "dtype": "int64", "data": [0, 0, 0, 0, 0, 0, 1, 0, 0, 0, 0, 0, 0, 0, 0, 0, 0, 0, 0, 0, 0, 0, 0, 0]}, "calc_id": {"@module": "bson.objectid", "@class": "ObjectId", "oid": "5a9830d7f2c314bc2082473d"}, "species": [20, 20, 20, 20, 12, 12, 14, 14, 14, 14, 8, 8, 8, 8, 8, 8, 8, 8, 8, 8, 8, 8, 8, 8], "ind": [6], "N": 24}, {"sigma_iso": [398.5272290000001], "tensor": [{"@module": "numpy", "@class": "array", "dtype": "float64", "data": [[397.33561100000003, 0.742697, 6.006943], [0.743331, 398.196478, -3.479968], [-11.593786999999999, 6.699782, 400.04959799999995]]}], "Qn": [4], "structure": {"@module": "pymatgen.core.structure", "@class": "Structure", "charge": null, "lattice": {"matrix": [[4.969729, 0.0, 0.0], [-2.484865, 4.303912, 0.0], [0.0, 0.0, 5.474082]], "a": 4.969729, "b": 4.969729627652696, "c": 5.474082, "alpha": 90.0, "beta": 90.0, "gamma": 120.00000247843461, "volume": 117.0866522765429}, "sites": [{"species": [{"element": "Si", "occu": 1}], "abc": [0.530071, 0.53007, 0.99999], "xyz": [1.3171568302089998, 2.2813746338400005, 5.4740272591800005], "label": "Si", "properties": {}}, {"species": [{"element": "Si", "occu": 1}], "abc": [0.46993, 0.0, 0.666656], "xyz": [2.33542474897, 0.0, 3.6493296097920003], "label": "Si", "properties": {}}, {"species": [{"element": "Si", "occu": 1}], "abc": [0.0, 0.469929, 0.333323], "xyz": [-1.1677101245850001, 2.0225330622480002, 1.824637434486], "label": "Si", "properties": {}}, {"species": [{"element": "O", "occu": 1}], "abc": [0.586654, 0.853717, 0.880263], "xyz": [0.7941399035610002, 3.6743228409040003, 4.818631843566], "label": "O", "properties": {}}, {"species": [{"element": "O", "occu": 1}], "abc": [0.146283, 0.732937, 0.546929], "xyz": [-1.0942626311979997, 3.154496349544, 2.993934194178], "label": "O", "properties": {}}, {"species": [{"element": "O", "occu": 1}], "abc": [0.267063, 0.413346, 0.213596], "xyz": [0.30012172763699985, 1.7790048095520001, 1.169242018872], "label": "O", "properties": {}}, {"species": [{"element": "O", "occu": 1}], "abc": [0.853723, 0.586658, 0.119714], "xyz": [2.7850060198969997, 2.5249244060960003, 0.655324252548], "label": "O", "properties": {}}, {"species": [{"element": "O", "occu": 1}], "abc": [0.732935, 0.146277, 0.453048], "xyz": [3.27900972701, 0.629563335624, 2.480021901936], "label": "O", "properties": {}}, {"species": [{"element": "O", "occu": 1}], "abc": [0.413342, 0.267065, 0.786381], "xyz": [1.390577253093, 1.14942425828, 4.304714077242], "label": "O", "properties": {}}], "@version": null}, "index": {"@module": "numpy", "@class": "array", "dtype": "int64", "data": [1, 0, 0, 0, 0, 0, 0, 0, 0]}, "calc_id": {"@module": "bson.objectid", "@class": "ObjectId", "oid": "5a9830d7f2c314bc2082473e"}, "species": [14, 14, 14, 8, 8, 8, 8, 8, 8], "ind": [0], "N": 9}, {"sigma_iso": [397.7109606666668], "tensor": [{"@module": "numpy", "@class": "array", "dtype": "float64", "data": [[396.73532, 0.688427, 6.318074999999999], [0.688331, 397.523641, -3.6618229999999996], [-11.06123, 6.3900049999999995, 398.873921]]}], "Qn": [4], "structure": {"@module": "pymatgen.core.structure", "@class": "Structure", "charge": null, "lattice": {"matrix": [[4.984399, 0.0, 0.0], [-2.4922, 4.316616, 0.0], [0.0, 0.0, 5.479061]], "a": 4.984399, "b": 4.984399114382394, "c": 5.479061, "alpha": 90.0, "beta": 90.0, "gamma": 120.00000587753804, "volume": 117.88603259978743}, "sites": [{"species": [{"element": "Si", "occu": 1}], "abc": [0.528322, 0.528317, 0.999987], "xyz": [1.3166960210779994, 2.280541615272, 5.478989772206999], "label": "Si", "properties": {}}, {"species": [{"element": "Si", "occu": 1}], "abc": [0.471683, 5e-06, 0.666653], "xyz": [2.351043812517, 2.1583080000000002e-05, 3.652632452833], "label": "Si", "properties": {}}, {"species": [{"element": "Si", "occu": 1}], "abc": [0.999995, 0.471678, 0.33332], "xyz": [3.808858166405, 2.0360528016479997, 1.82628061252], "label": "Si", "properties": {}}, {"species": [{"element": "O", "occu": 1}], "abc": [0.585415, 0.850554, 0.87899], "xyz": [0.798191261785, 3.6715150052639998, 4.81603982839], "label": "O", "properties": {}}, {"species": [{"element": "O", "occu": 1}], "abc": [0.149446, 0.73486, 0.545656], "xyz": [-1.086519599046, 3.1721084337599996, 2.989682509016], "label": "O", "properties": {}}, {"species": [{"element": "O", "occu": 1}], "abc": [0.26514, 0.414585, 0.212323], "xyz": [0.2883348138599999, 1.7896042443599998, 1.163330668703], "label": "O", "properties": {}}, {"species": [{"element": "O", "occu": 1}], "abc": [0.850551, 0.585409, 0.12099], "xyz": [2.780529244049, 2.5269858559439995, 0.6629115903899999], "label": "O", "properties": {}}, {"species": [{"element": "O", "occu": 1}], "abc": [0.734858, 0.149449, 0.454324], "xyz": [3.2903686825419998, 0.645113944584, 2.4892689097639997], "label": "O", "properties": {}}, {"species": [{"element": "O", "occu": 1}], "abc": [0.414591, 0.265142, 0.787657], "xyz": [1.4057000734089997, 1.144516199472, 4.315620750077], "label": "O", "properties": {}}], "@version": null}, "index": {"@module": "numpy", "@class": "array", "dtype": "int64", "data": [1, 0, 0, 0, 0, 0, 0, 0, 0]}, "calc_id": {"@module": "bson.objectid", "@class": "ObjectId", "oid": "5a9830d8f2c314bc2082473f"}, "species": [14, 14, 14, 8, 8, 8, 8, 8, 8], "ind": [0], "N": 9}, {"sigma_iso": [394.9655810000002], "tensor": [{"@module": "numpy", "@class": "array", "dtype": "float64", "data": [[394.661813, 0.404429, 5.171309999999999], [0.40450200000000003, 395.12638100000004, -2.97681], [-9.541838, 5.536117, 395.108549]]}], "Qn": [4], "structure": {"@module": "pymatgen.core.structure", "@class": "Structure", "charge": null, "lattice": {"matrix": [[5.030418, 0.0, 0.0], [-2.515209, 4.35647, 0.0], [0.0, 0.0, 5.505631]], "a": 5.030418, "b": 5.030418190824794, "c": 5.505631, "alpha": 90.0, "beta": 90.0, "gamma": 119.99999874514741, "volume": 120.65516067993322}, "sites": [{"species": [{"element": "Si", "occu": 1}], "abc": [0.522644, 0.522667, 0.999994], "xyz": [1.3145010427890003, 2.27698310549, 5.505597966214], "label": "Si", "properties": {}}, {"species": [{"element": "Si", "occu": 1}], "abc": [0.477333, 0.999977, 0.66666], "xyz": [-0.11396663499900006, 4.35636980119, 3.6703839624600003], "label": "Si", "properties": {}}, {"species": [{"element": "Si", "occu": 1}], "abc": [2.3e-05, 0.477356, 0.333327], "xyz": [-1.20053440779, 2.07958709332, 1.835175464337], "label": "Si", "properties": {}}, {"species": [{"element": "O", "occu": 1}], "abc": [0.585343, 0.83921, 0.870589], "xyz": [0.8337314184839997, 3.6559931887, 4.793141786659], "label": "O", "properties": {}}, {"species": [{"element": "O", "occu": 1}], "abc": [0.16079, 0.746133, 0.537255], "xyz": [-1.067839526577, 3.25050603051, 2.957927782905], "label": "O", "properties": {}}, {"species": [{"element": "O", "occu": 1}], "abc": [0.253867, 0.414657, 0.203922], "xyz": [0.2341081080930001, 1.80644078079, 1.122719284782], "label": "O", "properties": {}}, {"species": [{"element": "O", "occu": 1}], "abc": [0.839219, 0.585347, 0.129383], "xyz": [2.749352321019, 2.5500466450899997, 0.712335055673], "label": "O", "properties": {}}, {"species": [{"element": "O", "occu": 1}], "abc": [0.746128, 0.160781, 0.462717], "xyz": [3.348937903275, 0.70043760307, 2.547549059427], "label": "O", "properties": {}}, {"species": [{"element": "O", "occu": 1}], "abc": [0.414653, 0.253872, 0.79605], "xyz": [1.4473367757060003, 1.1059857518399998, 4.382757557550001], "label": "O", "properties": {}}], "@version": null}, "index": {"@module": "numpy", "@class": "array", "dtype": "int64", "data": [1, 0, 0, 0, 0, 0, 0, 0, 0]}, "calc_id": {"@module": "bson.objectid", "@class": "ObjectId", "oid": "5a9830d8f2c314bc20824740"}, "species": [14, 14, 14, 8, 8, 8, 8, 8, 8], "ind": [0], "N": 9}, {"sigma_iso": [394.8428780000001], "tensor": [{"@module": "numpy", "@class": "array", "dtype": "float64", "data": [[394.5422, 0.436503, 5.274414999999999], [0.437311, 395.048377, -3.051125], [-9.606160000000001, 5.555606, 394.938057]]}], "Qn": [4], "structure": {"@module": "pymatgen.core.structure", "@class": "Structure", "charge": null, "lattice": {"matrix": [[5.027782, 0.0, 0.0], [-2.513891, 4.354187, 0.0], [0.0, 0.0, 5.518918]], "a": 5.027782, "b": 5.027782054827953, "c": 5.518918, "alpha": 90.0, "beta": 90.0, "gamma": 119.99999963926558, "volume": 120.81961764918053}, "sites": [{"species": [{"element": "Si", "occu": 1}], "abc": [0.522709, 0.522712, 0.99999], "xyz": [1.3140259090459998, 2.2759857951439995, 5.518862810820001], "label": "Si", "properties": {}}, {"species": [{"element": "Si", "occu": 1}], "abc": [0.477288, 0.999997, 0.666656], "xyz": [-0.11418344311100004, 4.354173937439, 3.6792197982080004], "label": "Si", "properties": {}}, {"species": [{"element": "Si", "occu": 1}], "abc": [3e-06, 0.477291, 0.333323], "xyz": [-1.1998424659350002, 2.078214267417, 1.839582304514], "label": "Si", "properties": {}}, {"species": [{"element": "O", "occu": 1}], "abc": [0.584963, 0.83926, 0.870667], "xyz": [0.8312582814059999, 3.6542949816199997, 4.805139778306], "label": "O", "properties": {}}, {"species": [{"element": "O", "occu": 1}], "abc": [0.16074, 0.745704, 0.537333], "xyz": [-1.0664528955840002, 3.246934662648, 2.9654967656939997], "label": "O", "properties": {}}, {"species": [{"element": "O", "occu": 1}], "abc": [0.254296, 0.415037, 0.204], "xyz": [0.23518707250500004, 1.8071487099189998, 1.125859272], "label": "O", "properties": {}}, {"species": [{"element": "O", "occu": 1}], "abc": [0.839261, 0.584964, 0.12931], "xyz": [2.7490856141780005, 2.547042644268, 0.7136512865800001], "label": "O", "properties": {}}, {"species": [{"element": "O", "occu": 1}], "abc": [0.745704, 0.160739, 0.462644], "xyz": [3.3451568230790003, 0.6998876641929999, 2.5532942991920002], "label": "O", "properties": {}}, {"species": [{"element": "O", "occu": 1}], "abc": [0.415036, 0.254296, 0.795977], "xyz": [1.447438104416, 1.107252337352, 4.392931792886], "label": "O", "properties": {}}], "@version": null}, "index": {"@module": "numpy", "@class": "array", "dtype": "int64", "data": [1, 0, 0, 0, 0, 0, 0, 0, 0]}, "calc_id": {"@module": "bson.objectid", "@class": "ObjectId", "oid": "5a9830d8f2c314bc20824741"}, "species": [14, 14, 14, 8, 8, 8, 8, 8, 8], "ind": [0], "N": 9}, {"sigma_iso": [416.6353563333334, 417.40005733333345, 419.2901186666665], "tensor": [{"@module": "numpy", "@class": "array", "dtype": "float64", "data": [[373.822785, 6.6264009999999995, -14.815782], [11.925563, 454.822939, -7.186325], [-19.101651, -4.855811, 421.260345]]}, {"@module": "numpy", "@class": "array", "dtype": "float64", "data": [[365.57969499999996, -8.527854999999999, -13.043470000000001], [-14.380828000000001, 459.06612800000005, 5.844597], [-16.89059, 3.638364, 427.554349]]}, {"@module": "numpy", "@class": "array", "dtype": "float64", "data": [[406.50172699999996, 1.856199, -42.853742000000004], [1.437566, 471.913612, -1.172534], [-34.777578, -1.092622, 379.455017]]}], "Qn": [2, 2, 2], "structure": {"@module": "pymatgen.core.structure", "@class": "Structure", "charge": null, "lattice": {"matrix": [[15.520543, 0.0, -1.45667], [0.0, 7.40069, 0.0], [-0.007619, 0.0, 7.146231]], "a": 15.58875051130619, "b": 7.40069, "c": 7.146235061521696, "alpha": 90.0, "beta": 95.42283621126553, "gamma": 90.0, "volume": 820.753447522939}, "sites": [{"species": [{"element": "Ca", "occu": 1}], "abc": [0.748051, 0.125695, 0.972174], "xyz": [11.602750717987, 0.93022972955, 5.857716526024], "label": "Ca", "properties": {}}, {"species": [{"element": "Ca", "occu": 1}], "abc": [0.751949, 0.625695, 0.027826], "xyz": [11.670444782013, 4.63057472955, -0.8964905260239999], "label": "Ca", "properties": {}}, {"species": [{"element": "Ca", "occu": 1}], "abc": [0.251949, 0.874305, 0.027826], "xyz": [3.910173282013, 6.47046027045, -0.16815552602399997], "label": "Ca", "properties": {}}, {"species": [{"element": "Ca", "occu": 1}], "abc": [0.248051, 0.374305, 0.972174], "xyz": [3.8424792179869995, 2.77011527045, 6.586051526024], "label": "Ca", "properties": {}}, {"species": [{"element": "Ca", "occu": 1}], "abc": [0.900798, 0.872658, 0.739701], "xyz": [13.975238311395, 6.45827133402, 3.9739087942710007], "label": "Ca", "properties": {}}, {"species": [{"element": "Ca", "occu": 1}], "abc": [0.599202, 0.372658, 0.260299], "xyz": [9.297957188605, 2.75792633402, 0.9873172057290001], "label": "Ca", "properties": {}}, {"species": [{"element": "Ca", "occu": 1}], "abc": [0.099202, 0.127342, 0.260299], "xyz": [1.5376856886049999, 0.9424186659800001, 1.715652205729], "label": "Ca", "properties": {}}, {"species": [{"element": "Ca", "occu": 1}], "abc": [0.400798, 0.627342, 0.739701], "xyz": [6.2149668113950005, 4.64276366598, 4.702243794271], "label": "Ca", "properties": {}}, {"species": [{"element": "Ca", "occu": 1}], "abc": [0.898033, 0.377849, 0.736331], "xyz": [13.93234968603, 2.7963433158099997, 3.9538536883510003], "label": "Ca", "properties": {}}, {"species": [{"element": "Ca", "occu": 1}], "abc": [0.601967, 0.877849, 0.263669], "xyz": [9.34084581397, 6.49668831581, 1.007372311649], "label": "Ca", "properties": {}}, {"species": [{"element": "Ca", "occu": 1}], "abc": [0.101967, 0.622151, 0.263669], "xyz": [1.5805743139700001, 4.60434668419, 1.735707311649], "label": "Ca", "properties": {}}, {"species": [{"element": "Ca", "occu": 1}], "abc": [0.398033, 0.122151, 0.736331], "xyz": [6.172078186030001, 0.9040016841899999, 4.682188688351], "label": "Ca", "properties": {}}, {"species": [{"element": "Si", "occu": 1}], "abc": [0.907792, 0.409985, 0.230674], "xyz": [14.087667265850001, 3.03417188965, 0.3260963170539999], "label": "Si", "properties": {}}, {"species": [{"element": "Si", "occu": 1}], "abc": [0.592208, 0.909985, 0.769326], "xyz": [9.185528234149999, 6.73451688965, 4.635129682946], "label": "Si", "properties": {}}, {"species": [{"element": "Si", "occu": 1}], "abc": [0.092208, 0.590015, 0.769326], "xyz": [1.42525673415, 4.3665181103499995, 5.363464682946001], "label": "Si", "properties": {}}, {"species": [{"element": "Si", "occu": 1}], "abc": [0.407792, 0.090015, 0.230674], "xyz": [6.3273957658499995, 0.6661731103499999, 1.054431317054], "label": "Si", "properties": {}}, {"species": [{"element": "Si", "occu": 1}], "abc": [0.907276, 0.843201, 0.230708], "xyz": [14.079658406616, 6.24026920869, 0.3270909306280001], "label": "Si", "properties": {}}, {"species": [{"element": "Si", "occu": 1}], "abc": [0.592724, 0.343201, 0.769292], "xyz": [9.193537093384, 2.53992420869, 4.634135069372], "label": "Si", "properties": {}}, {"species": [{"element": "Si", "occu": 1}], "abc": [0.092724, 0.156799, 0.769292], "xyz": [1.4332655933840002, 1.16042079131, 5.362470069372001], "label": "Si", "properties": {}}, {"species": [{"element": "Si", "occu": 1}], "abc": [0.407276, 0.656799, 0.230708], "xyz": [6.319386906616001, 4.86076579131, 1.055425930628], "label": "Si", "properties": {}}, {"species": [{"element": "Si", "occu": 1}], "abc": [0.801458, 0.125106, 0.443867], "xyz": [12.435681529021, 0.92587072314, 2.0045162904170004], "label": "Si", "properties": {}}, {"species": [{"element": "Si", "occu": 1}], "abc": [0.698542, 0.625106, 0.556133], "xyz": [10.837513970979002, 4.6262157231400005, 2.956709709583], "label": "Si", "properties": {}}, {"species": [{"element": "Si", "occu": 1}], "abc": [0.198542, 0.874894, 0.556133], "xyz": [3.077242470979, 6.47481927686, 3.685044709583], "label": "Si", "properties": {}}, {"species": [{"element": "Si", "occu": 1}], "abc": [0.301458, 0.374894, 0.443867], "xyz": [4.675410029021, 2.77447427686, 2.7328512904170004], "label": "Si", "properties": {}}, {"species": [{"element": "O", "occu": 1}], "abc": [0.799417, 0.126738, 0.670728], "xyz": [12.402275646799001, 0.9379486492199999, 3.628690464778], "label": "O", "properties": {}}, {"species": [{"element": "O", "occu": 1}], "abc": [0.700583, 0.626738, 0.329272], "xyz": [10.870919853200999, 4.63829364922, 1.3325355352220005], "label": "O", "properties": {}}, {"species": [{"element": "O", "occu": 1}], "abc": [0.200583, 0.873262, 0.329272], "xyz": [3.1106483532010003, 6.46274135078, 2.0608705352220005], "label": "O", "properties": {}}, {"species": [{"element": "O", "occu": 1}], "abc": [0.299417, 0.373262, 0.670728], "xyz": [4.642004146799, 2.76239635078, 4.357025464778], "label": "O", "properties": {}}, {"species": [{"element": "O", "occu": 1}], "abc": [0.714374, 0.125163, 0.300685], "xyz": [11.085181466067, 0.92629256247, 1.1081572936550002], "label": "O", "properties": {}}, {"species": [{"element": "O", "occu": 1}], "abc": [0.785626, 0.625163, 0.699315], "xyz": [12.188014033933, 4.62663756247, 3.853068706345], "label": "O", "properties": {}}, {"species": [{"element": "O", "occu": 1}], "abc": [0.285626, 0.874837, 0.699315], "xyz": [4.427742533933, 6.4743974375299995, 4.581403706345], "label": "O", "properties": {}}, {"species": [{"element": "O", "occu": 1}], "abc": [0.214374, 0.374837, 0.300685], "xyz": [3.324909966067, 2.77405243753, 1.836492293655], "label": "O", "properties": {}}, {"species": [{"element": "O", "occu": 1}], "abc": [0.849555, 0.364027, 0.0347], "xyz": [13.185290529064998, 2.69405097863, -0.9895470661499999], "label": "O", "properties": {}}, {"species": [{"element": "O", "occu": 1}], "abc": [0.650445, 0.864027, 0.9653], "xyz": [10.087904970935002, 6.3943959786299995, 5.950773066150001], "label": "O", "properties": {}}, {"species": [{"element": "O", "occu": 1}], "abc": [0.150445, 0.635973, 0.9653], "xyz": [2.327633470935, 4.70663902137, 6.679108066150001], "label": "O", "properties": {}}, {"species": [{"element": "O", "occu": 1}], "abc": [0.349555, 0.135973, 0.0347], "xyz": [5.425019029065, 1.00629402137, -0.2612120661499999], "label": "O", "properties": {}}, {"species": [{"element": "O", "occu": 1}], "abc": [0.847781, 0.887139, 0.035421], "xyz": [13.157751592483999, 6.56544072591, -0.9818105010189999], "label": "O", "properties": {}}, {"species": [{"element": "O", "occu": 1}], "abc": [0.652219, 0.387139, 0.964579], "xyz": [10.115443907516001, 2.8650957259100003, 5.943036501019], "label": "O", "properties": {}}, {"species": [{"element": "O", "occu": 1}], "abc": [0.152219, 0.112861, 0.964579], "xyz": [2.3551724075159997, 0.83524927409, 6.671371501019], "label": "O", "properties": {}}, {"species": [{"element": "O", "occu": 1}], "abc": [0.347781, 0.612861, 0.035421], "xyz": [5.397480092484001, 4.53559427409, -0.253475501019], "label": "O", "properties": {}}, {"species": [{"element": "O", "occu": 1}], "abc": [0.01, 0.373926, 0.236763], "xyz": [0.153401532703, 2.76731040894, 1.677396390253], "label": "O", "properties": {}}, {"species": [{"element": "O", "occu": 1}], "abc": [0.49, 0.873926, 0.763237], "xyz": [7.5992509672969994, 6.46765540894, 4.740499609747], "label": "O", "properties": {}}, {"species": [{"element": "O", "occu": 1}], "abc": [0.99, 0.626074, 0.763237], "xyz": [15.359522467297, 4.63337959106, 4.012164609747], "label": "O", "properties": {}}, {"species": [{"element": "O", "occu": 1}], "abc": [0.51, 0.126074, 0.236763], "xyz": [7.9136730327030005, 0.93303459106, 0.9490613902530001], "label": "O", "properties": {}}, {"species": [{"element": "O", "occu": 1}], "abc": [0.008721, 0.880503, 0.233236], "xyz": [0.133577630419, 6.51632974707, 1.654054714446], "label": "O", "properties": {}}, {"species": [{"element": "O", "occu": 1}], "abc": [0.491279, 0.380503, 0.766764], "xyz": [7.619074869581, 2.81598474707, 4.763841285554], "label": "O", "properties": {}}, {"species": [{"element": "O", "occu": 1}], "abc": [0.991279, 0.119497, 0.766764], "xyz": [15.379346369581, 0.8843602529300001, 4.035506285554], "label": "O", "properties": {}}, {"species": [{"element": "O", "occu": 1}], "abc": [0.508721, 0.619497, 0.233236], "xyz": [7.8938491304189995, 4.58470525293, 0.9257197144460002], "label": "O", "properties": {}}, {"species": [{"element": "O", "occu": 1}], "abc": [0.864685, 0.30393, 0.405923], "xyz": [13.417287996618, 2.2492917116999998, 1.6412588272630002], "label": "O", "properties": {}}, {"species": [{"element": "O", "occu": 1}], "abc": [0.635315, 0.80393, 0.594077], "xyz": [9.855907503382, 5.9496367117, 3.319967172737], "label": "O", "properties": {}}, {"species": [{"element": "O", "occu": 1}], "abc": [0.135315, 0.69607, 0.594077], "xyz": [2.095636003382, 5.151398288299999, 4.048302172736999], "label": "O", "properties": {}}, {"species": [{"element": "O", "occu": 1}], "abc": [0.364685, 0.19607, 0.405923], "xyz": [5.657016496618, 1.4510532883, 2.3695938272630004], "label": "O", "properties": {}}, {"species": [{"element": "O", "occu": 1}], "abc": [0.86355, 0.944939, 0.408044], "xyz": [13.399656020414001, 6.9932006079099995, 1.6580693036640002], "label": "O", "properties": {}}, {"species": [{"element": "O", "occu": 1}], "abc": [0.63645, 0.444939, 0.591956], "xyz": [9.873539479585999, 3.29285560791, 3.303156696336001], "label": "O", "properties": {}}, {"species": [{"element": "O", "occu": 1}], "abc": [0.13645, 0.055061, 0.591956], "xyz": [2.113267979586, 0.40748939209, 4.031491696336], "label": "O", "properties": {}}, {"species": [{"element": "O", "occu": 1}], "abc": [0.36355, 0.555061, 0.408044], "xyz": [5.639384520414, 4.10783439209, 2.3864043036640004], "label": "O", "properties": {}}, {"species": [{"element": "O", "occu": 1}], "abc": [0.890525, 0.626058, 0.274814], "xyz": [13.819337747209, 4.63326118002, 0.6666832742840001], "label": "O", "properties": {}}, {"species": [{"element": "O", "occu": 1}], "abc": [0.609475, 0.126058, 0.725186], "xyz": [9.453857752791, 0.93291618002, 4.294542725716], "label": "O", "properties": {}}, {"species": [{"element": "O", "occu": 1}], "abc": [0.109475, 0.373942, 0.725186], "xyz": [1.693586252791, 2.76742881998, 5.022877725716], "label": "O", "properties": {}}, {"species": [{"element": "O", "occu": 1}], "abc": [0.390525, 0.873942, 0.274814], "xyz": [6.059066247209, 6.46777381998, 1.395018274284], "label": "O", "properties": {}}], "@version": null}, "index": {"@module": "numpy", "@class": "array", "dtype": "int64", "data": [0, 0, 0, 0, 0, 0, 0, 0, 0, 0, 0, 0, 1, 0, 0, 0, 1, 0, 0, 0, 1, 0, 0, 0, 0, 0, 0, 0, 0, 0, 0, 0, 0, 0, 0, 0, 0, 0, 0, 0, 0, 0, 0, 0, 0, 0, 0, 0, 0, 0, 0, 0, 0, 0, 0, 0, 0, 0, 0, 0]}, "calc_id": {"@module": "bson.objectid", "@class": "ObjectId", "oid": "5a9830d9f2c314bc2082474a"}, "species": [20, 20, 20, 20, 20, 20, 20, 20, 20, 20, 20, 20, 14, 14, 14, 14, 14, 14, 14, 14, 14, 14, 14, 14, 8, 8, 8, 8, 8, 8, 8, 8, 8, 8, 8, 8, 8, 8, 8, 8, 8, 8, 8, 8, 8, 8, 8, 8, 8, 8, 8, 8, 8, 8, 8, 8, 8, 8, 8, 8], "ind": [12, 16, 20], "N": 60}, {"sigma_iso": [416.82902599999994, 417.3557376666667, 419.4029043333332], "tensor": [{"@module": "numpy", "@class": "array", "dtype": "float64", "data": [[374.085959, 6.225296, -14.623832], [11.470435, 455.45545000000004, -6.646367], [-18.851868, -4.374992, 420.945669]]}, {"@module": "numpy", "@class": "array", "dtype": "float64", "data": [[366.23096, -8.344470999999999, -12.863897999999999], [-14.100750999999999, 458.47002000000003, 6.000731], [-16.607210000000002, 3.859746, 427.366233]]}, {"@module": "numpy", "@class": "array", "dtype": "float64", "data": [[405.961742, 1.799785, -43.163557000000004], [1.4611150000000002, 472.14793000000003, -1.043172], [-35.100123, -1.02487, 380.099041]]}], "Qn": [2, 2, 2], "structure": {"@module": "pymatgen.core.structure", "@class": "Structure", "charge": null, "lattice": {"matrix": [[15.518093, 0.0, -1.46356], [0.0, 7.390393, 0.0], [-0.010708, 0.0, 7.147106]], "a": 15.586956669929156, "b": 7.390393, "c": 7.14711402151246, "alpha": 90.0, "beta": 95.47364963608288, "gamma": 90.0, "volume": 819.5486434531423}, "sites": [{"species": [{"element": "Ca", "occu": 1}], "abc": [0.748026, 0.125761, 0.971953], "xyz": [11.597529361694, 0.9294232140730001, 5.851870185458], "label": "Ca", "properties": {}}, {"species": [{"element": "Ca", "occu": 1}], "abc": [0.751974, 0.625761, 0.028047], "xyz": [11.668902138306, 4.624619714073001, -0.9001041854580001], "label": "Ca", "properties": {}}, {"species": [{"element": "Ca", "occu": 1}], "abc": [0.251974, 0.874239, 0.028047], "xyz": [3.909855638306, 6.460969785927, -0.16832418545799996], "label": "Ca", "properties": {}}, {"species": [{"element": "Ca", "occu": 1}], "abc": [0.248026, 0.374239, 0.971953], "xyz": [3.838482861694, 2.765773285927, 6.583650185458], "label": "Ca", "properties": {}}, {"species": [{"element": "Ca", "occu": 1}], "abc": [0.900888, 0.873045, 0.739883], "xyz": [13.972141099420002, 6.452145656685, 3.969518587318], "label": "Ca", "properties": {}}, {"species": [{"element": "Ca", "occu": 1}], "abc": [0.599112, 0.373045, 0.260117], "xyz": [9.29429040058, 2.756949156685, 0.9822474126819999], "label": "Ca", "properties": {}}, {"species": [{"element": "Ca", "occu": 1}], "abc": [0.099112, 0.126955, 0.260117], "xyz": [1.5352439005800003, 0.9382473433150001, 1.7140274126819999], "label": "Ca", "properties": {}}, {"species": [{"element": "Ca", "occu": 1}], "abc": [0.400888, 0.626955, 0.739883], "xyz": [6.213094599420001, 4.633443843315001, 4.701298587318], "label": "Ca", "properties": {}}, {"species": [{"element": "Ca", "occu": 1}], "abc": [0.898459, 0.377345, 0.737151], "xyz": [13.934476905779, 2.788727846585, 3.9535476809659995], "label": "Ca", "properties": {}}, {"species": [{"element": "Ca", "occu": 1}], "abc": [0.601541, 0.877345, 0.262849], "xyz": [9.331954594221, 6.483924346585001, 0.998218319034], "label": "Ca", "properties": {}}, {"species": [{"element": "Ca", "occu": 1}], "abc": [0.101541, 0.622655, 0.262849], "xyz": [1.572908094221, 4.601665153415, 1.729998319034], "label": "Ca", "properties": {}}, {"species": [{"element": "Ca", "occu": 1}], "abc": [0.398459, 0.122655, 0.737151], "xyz": [6.175430405779, 0.906468653415, 4.685327680966], "label": "Ca", "properties": {}}, {"species": [{"element": "Si", "occu": 1}], "abc": [0.907771, 0.409061, 0.230615], "xyz": [14.084405375283001, 3.0231215509730003, 0.31965252543], "label": "Si", "properties": {}}, {"species": [{"element": "Si", "occu": 1}], "abc": [0.592229, 0.909061, 0.769385], "xyz": [9.182026124717, 6.718318050973, 4.63211347457], "label": "Si", "properties": {}}, {"species": [{"element": "Si", "occu": 1}], "abc": [0.092229, 0.590939, 0.769385], "xyz": [1.4229796247170001, 4.367271449027, 5.36389347457], "label": "Si", "properties": {}}, {"species": [{"element": "Si", "occu": 1}], "abc": [0.407771, 0.090939, 0.230615], "xyz": [6.3253588752829994, 0.672074949027, 1.0514325254299999], "label": "Si", "properties": {}}, {"species": [{"element": "Si", "occu": 1}], "abc": [0.907402, 0.842291, 0.230495], "xyz": [14.078680483926002, 6.2248615103630005, 0.3193349263499998], "label": "Si", "properties": {}}, {"species": [{"element": "Si", "occu": 1}], "abc": [0.592598, 0.342291, 0.769505], "xyz": [9.187751016074, 2.5296650103630003, 4.63243107365], "label": "Si", "properties": {}}, {"species": [{"element": "Si", "occu": 1}], "abc": [0.092598, 0.157709, 0.769505], "xyz": [1.4287045160740002, 1.165531489637, 5.36421107365], "label": "Si", "properties": {}}, {"species": [{"element": "Si", "occu": 1}], "abc": [0.407402, 0.657709, 0.230495], "xyz": [6.319633983926, 4.860727989637001, 1.05111492635], "label": "Si", "properties": {}}, {"species": [{"element": "Si", "occu": 1}], "abc": [0.801722, 0.124876, 0.443292], "xyz": [12.436449785410002, 0.9228827162680001, 1.9948866626319999], "label": "Si", "properties": {}}, {"species": [{"element": "Si", "occu": 1}], "abc": [0.698278, 0.624876, 0.556708], "xyz": [10.829981714589998, 4.618079216268, 2.956879337368], "label": "Si", "properties": {}}, {"species": [{"element": "Si", "occu": 1}], "abc": [0.198278, 0.875124, 0.556708], "xyz": [3.0709352145900004, 6.467510283732, 3.688659337368], "label": "Si", "properties": {}}, {"species": [{"element": "Si", "occu": 1}], "abc": [0.301722, 0.375124, 0.443292], "xyz": [4.67740328541, 2.772313783732, 2.7266666626319997], "label": "Si", "properties": {}}, {"species": [{"element": "O", "occu": 1}], "abc": [0.799901, 0.126731, 0.670349], "xyz": [12.405760011701, 0.9365918952830001, 3.6203522524340004], "label": "O", "properties": {}}, {"species": [{"element": "O", "occu": 1}], "abc": [0.700099, 0.626731, 0.329651], "xyz": [10.860671488299001, 4.631788395283, 1.3314137475660004], "label": "O", "properties": {}}, {"species": [{"element": "O", "occu": 1}], "abc": [0.200099, 0.873269, 0.329651], "xyz": [3.101624988299, 6.453801104717, 2.0631937475660003], "label": "O", "properties": {}}, {"species": [{"element": "O", "occu": 1}], "abc": [0.299901, 0.373269, 0.670349], "xyz": [4.646713511701, 2.758604604717, 4.352132252434], "label": "O", "properties": {}}, {"species": [{"element": "O", "occu": 1}], "abc": [0.714616, 0.125027, 0.300209], "xyz": [11.086262909316, 0.9239986656110001, 1.099742152194], "label": "O", "properties": {}}, {"species": [{"element": "O", "occu": 1}], "abc": [0.785384, 0.625027, 0.699791], "xyz": [12.180168590684, 4.619195165611, 3.852023847806], "label": "O", "properties": {}}, {"species": [{"element": "O", "occu": 1}], "abc": [0.285384, 0.874973, 0.699791], "xyz": [4.421122090684, 6.466394334389, 4.583803847806], "label": "O", "properties": {}}, {"species": [{"element": "O", "occu": 1}], "abc": [0.214616, 0.374973, 0.300209], "xyz": [3.327216409316, 2.771197834389, 1.8315221521940002], "label": "O", "properties": {}}, {"species": [{"element": "O", "occu": 1}], "abc": [0.849529, 0.363808, 0.034306], "xyz": [13.182702679549, 2.688684096544, -0.998148044804], "label": "O", "properties": {}}, {"species": [{"element": "O", "occu": 1}], "abc": [0.650471, 0.863808, 0.965694], "xyz": [10.083728820451002, 6.383880596544, 5.949914044804], "label": "O", "properties": {}}, {"species": [{"element": "O", "occu": 1}], "abc": [0.150471, 0.636192, 0.965694], "xyz": [2.3246823204509997, 4.701708903456, 6.681694044804], "label": "O", "properties": {}}, {"species": [{"element": "O", "occu": 1}], "abc": [0.349529, 0.136192, 0.034306], "xyz": [5.423656179549, 1.006512403456, -0.2663680448039999], "label": "O", "properties": {}}, {"species": [{"element": "O", "occu": 1}], "abc": [0.84772, 0.887404, 0.035374], "xyz": [13.154619013168, 6.558264309772, -0.9878673555559999], "label": "O", "properties": {}}, {"species": [{"element": "O", "occu": 1}], "abc": [0.65228, 0.387404, 0.964626], "xyz": [10.111812486832001, 2.863067809772, 5.9396333555559995], "label": "O", "properties": {}}, {"species": [{"element": "O", "occu": 1}], "abc": [0.15228, 0.112596, 0.964626], "xyz": [2.3527659868320003, 0.8321286902280001, 6.671413355556], "label": "O", "properties": {}}, {"species": [{"element": "O", "occu": 1}], "abc": [0.34772, 0.612596, 0.035374], "xyz": [5.395572513168, 4.527325190228001, -0.25608735555599993], "label": "O", "properties": {}}, {"species": [{"element": "O", "occu": 1}], "abc": [0.010046, 0.373617, 0.237164], "xyz": [0.153355210166, 2.761176461481, 1.6803333236240001], "label": "O", "properties": {}}, {"species": [{"element": "O", "occu": 1}], "abc": [0.489954, 0.873617, 0.762836], "xyz": [7.594983289834, 6.456372961481001, 4.734992676376], "label": "O", "properties": {}}, {"species": [{"element": "O", "occu": 1}], "abc": [0.989954, 0.626383, 0.762836], "xyz": [15.354029789834, 4.6292165385190005, 4.003212676376], "label": "O", "properties": {}}, {"species": [{"element": "O", "occu": 1}], "abc": [0.510046, 0.126383, 0.237164], "xyz": [7.912401710166, 0.9340200385190001, 0.9485533236240001], "label": "O", "properties": {}}, {"species": [{"element": "O", "occu": 1}], "abc": [0.008918, 0.879238, 0.233641], "xyz": [0.135888525546, 6.497914360534, 1.656804964866], "label": "O", "properties": {}}, {"species": [{"element": "O", "occu": 1}], "abc": [0.491082, 0.379238, 0.766359], "xyz": [7.612449974454001, 2.8027178605340004, 4.758521035134], "label": "O", "properties": {}}, {"species": [{"element": "O", "occu": 1}], "abc": [0.991082, 0.120762, 0.766359], "xyz": [15.371496474454, 0.892478639466, 4.026741035134], "label": "O", "properties": {}}, {"species": [{"element": "O", "occu": 1}], "abc": [0.508918, 0.620762, 0.233641], "xyz": [7.894935025546, 4.5876751394660005, 0.9250249648659999], "label": "O", "properties": {}}, {"species": [{"element": "O", "occu": 1}], "abc": [0.864673, 0.304434, 0.406298], "xyz": [13.413725389605, 2.249886902562, 1.638354057708], "label": "O", "properties": {}}, {"species": [{"element": "O", "occu": 1}], "abc": [0.635327, 0.804434, 0.593702], "xyz": [9.852706110395, 5.945083402562, 3.313411942292], "label": "O", "properties": {}}, {"species": [{"element": "O", "occu": 1}], "abc": [0.135327, 0.695566, 0.593702], "xyz": [2.093659610395, 5.140506097438, 4.045191942292], "label": "O", "properties": {}}, {"species": [{"element": "O", "occu": 1}], "abc": [0.364673, 0.195566, 0.406298], "xyz": [5.654678889605001, 1.445309597438, 2.3701340577080003], "label": "O", "properties": {}}, {"species": [{"element": "O", "occu": 1}], "abc": [0.863983, 0.944814, 0.407483], "xyz": [13.403005216454998, 6.982546771902001, 1.647833234718], "label": "O", "properties": {}}, {"species": [{"element": "O", "occu": 1}], "abc": [0.636017, 0.444814, 0.592517], "xyz": [9.863426283545001, 3.287350271902, 3.303932765281999], "label": "O", "properties": {}}, {"species": [{"element": "O", "occu": 1}], "abc": [0.136017, 0.055186, 0.592517], "xyz": [2.1043797835449998, 0.40784622809800003, 4.035712765281999], "label": "O", "properties": {}}, {"species": [{"element": "O", "occu": 1}], "abc": [0.363983, 0.555186, 0.407483], "xyz": [5.643958716455001, 4.103042728098, 2.3796132347179997], "label": "O", "properties": {}}, {"species": [{"element": "O", "occu": 1}], "abc": [0.890285, 0.625247, 0.274105], "xyz": [13.812590310165, 4.620821052071, 0.65607197553], "label": "O", "properties": {}}, {"species": [{"element": "O", "occu": 1}], "abc": [0.609715, 0.125247, 0.725895], "xyz": [9.453841189835002, 0.925624552071, 4.2956940244699995], "label": "O", "properties": {}}, {"species": [{"element": "O", "occu": 1}], "abc": [0.109715, 0.374753, 0.725895], "xyz": [1.694794689835, 2.769571947929, 5.02747402447], "label": "O", "properties": {}}, {"species": [{"element": "O", "occu": 1}], "abc": [0.390285, 0.874753, 0.274105], "xyz": [6.053543810165, 6.464768447929, 1.3878519755299998], "label": "O", "properties": {}}], "@version": null}, "index": {"@module": "numpy", "@class": "array", "dtype": "int64", "data": [0, 0, 0, 0, 0, 0, 0, 0, 0, 0, 0, 0, 1, 0, 0, 0, 1, 0, 0, 0, 1, 0, 0, 0, 0, 0, 0, 0, 0, 0, 0, 0, 0, 0, 0, 0, 0, 0, 0, 0, 0, 0, 0, 0, 0, 0, 0, 0, 0, 0, 0, 0, 0, 0, 0, 0, 0, 0, 0, 0]}, "calc_id": {"@module": "bson.objectid", "@class": "ObjectId", "oid": "5a9830daf2c314bc2082474b"}, "species": [20, 20, 20, 20, 20, 20, 20, 20, 20, 20, 20, 20, 14, 14, 14, 14, 14, 14, 14, 14, 14, 14, 14, 14, 8, 8, 8, 8, 8, 8, 8, 8, 8, 8, 8, 8, 8, 8, 8, 8, 8, 8, 8, 8, 8, 8, 8, 8, 8, 8, 8, 8, 8, 8, 8, 8, 8, 8, 8, 8], "ind": [12, 16, 20], "N": 60}, {"sigma_iso": [416.8298183333334, 417.4002780000001, 419.49209466666684], "tensor": [{"@module": "numpy", "@class": "array", "dtype": "float64", "data": [[373.786898, 6.214435, -14.779896], [11.383859999999999, 455.637786, -6.688899999999999], [-18.991494999999997, -4.624903000000001, 421.064771]]}, {"@module": "numpy", "@class": "array", "dtype": "float64", "data": [[365.884499, -7.8530809999999995, -12.910154], [-13.609745, 459.056506, 5.977251], [-16.740745999999998, 3.874387, 427.259829]]}, {"@module": "numpy", "@class": "array", "dtype": "float64", "data": [[406.119014, 1.467171, -43.136911], [1.122618, 472.26936, -0.9277580000000001], [-35.049015, -0.8161609999999999, 380.08791]]}], "Qn": [2, 2, 2], "structure": {"@module": "pymatgen.core.structure", "@class": "Structure", "charge": null, "lattice": {"matrix": [[15.532888, 0.0, -1.490627], [0.0, 7.392576, 0.0], [-0.023313, 0.0, 7.145748]], "a": 15.60424873147288, "b": 7.392576, "c": 7.145786029225406, "alpha": 90.0, "beta": 95.66857918118308, "gamma": 90.0, "volume": 820.2754453279832}, "sites": [{"species": [{"element": "Ca", "occu": 1}], "abc": [0.747977, 0.125349, 0.971196], "xyz": [11.595601475228, 0.9266520090239999, 5.824967163029], "label": "Ca", "properties": {}}, {"species": [{"element": "Ca", "occu": 1}], "abc": [0.752023, 0.625349, 0.028804], "xyz": [11.680417524772, 4.622940009024, -0.915159663029], "label": "Ca", "properties": {}}, {"species": [{"element": "Ca", "occu": 1}], "abc": [0.252023, 0.874651, 0.028804], "xyz": [3.913973524772, 6.465923990976, -0.16984616302899996], "label": "Ca", "properties": {}}, {"species": [{"element": "Ca", "occu": 1}], "abc": [0.247977, 0.374651, 0.971196], "xyz": [3.829157475228, 2.769635990976, 6.570280663029], "label": "Ca", "properties": {}}, {"species": [{"element": "Ca", "occu": 1}], "abc": [0.900903, 0.873595, 0.740147], "xyz": [13.976370350853, 6.45811743072, 3.945993608775], "label": "Ca", "properties": {}}, {"species": [{"element": "Ca", "occu": 1}], "abc": [0.599097, 0.373595, 0.259853], "xyz": [9.299648649147, 2.76182943072, 0.963813891225], "label": "Ca", "properties": {}}, {"species": [{"element": "Ca", "occu": 1}], "abc": [0.099097, 0.126405, 0.259853], "xyz": [1.5332046491470002, 0.9344585692799999, 1.709127391225], "label": "Ca", "properties": {}}, {"species": [{"element": "Ca", "occu": 1}], "abc": [0.400903, 0.626405, 0.740147], "xyz": [6.209926350853, 4.63074656928, 4.691307108775], "label": "Ca", "properties": {}}, {"species": [{"element": "Ca", "occu": 1}], "abc": [0.898415, 0.377784, 0.737435], "xyz": [13.937787750364999, 2.792796931584, 3.930323020175], "label": "Ca", "properties": {}}, {"species": [{"element": "Ca", "occu": 1}], "abc": [0.601585, 0.877784, 0.262565], "xyz": [9.338231249635001, 6.489084931584, 0.9794844798250001], "label": "Ca", "properties": {}}, {"species": [{"element": "Ca", "occu": 1}], "abc": [0.101585, 0.622216, 0.262565], "xyz": [1.5717872496349998, 4.599779068416, 1.7247979798250002], "label": "Ca", "properties": {}}, {"species": [{"element": "Ca", "occu": 1}], "abc": [0.398415, 0.122216, 0.737435], "xyz": [6.171343750365001, 0.903491068416, 4.675636520175], "label": "Ca", "properties": {}}, {"species": [{"element": "Si", "occu": 1}], "abc": [0.907758, 0.40855, 0.230459], "xyz": [14.094730654436999, 3.0202369248000003, 0.29367335406600015], "label": "Si", "properties": {}}, {"species": [{"element": "Si", "occu": 1}], "abc": [0.592242, 0.90855, 0.769541], "xyz": [9.181288345563, 6.7165249248, 4.616134145934001], "label": "Si", "properties": {}}, {"species": [{"element": "Si", "occu": 1}], "abc": [0.092242, 0.59145, 0.769541], "xyz": [1.4148443455630002, 4.3723390752, 5.361447645934001], "label": "Si", "properties": {}}, {"species": [{"element": "Si", "occu": 1}], "abc": [0.407758, 0.09145, 0.230459], "xyz": [6.328286654437, 0.6760510752000001, 1.038986854066], "label": "Si", "properties": {}}, {"species": [{"element": "Si", "occu": 1}], "abc": [0.9075, 0.842017, 0.230054], "xyz": [14.090732611098, 6.2246746657920005, 0.2911639078920001], "label": "Si", "properties": {}}, {"species": [{"element": "Si", "occu": 1}], "abc": [0.5925, 0.342017, 0.769946], "xyz": [9.185286388902, 2.528386665792, 4.6186435921080005], "label": "Si", "properties": {}}, {"species": [{"element": "Si", "occu": 1}], "abc": [0.0925, 0.157983, 0.769946], "xyz": [1.4188423889019999, 1.167901334208, 5.363957092108], "label": "Si", "properties": {}}, {"species": [{"element": "Si", "occu": 1}], "abc": [0.4075, 0.657983, 0.230054], "xyz": [6.324288611097999, 4.864189334208, 1.036477407892], "label": "Si", "properties": {}}, {"species": [{"element": "Si", "occu": 1}], "abc": [0.802153, 0.124582, 0.442796], "xyz": [12.449429804716, 0.920981903232, 1.9683977114770004], "label": "Si", "properties": {}}, {"species": [{"element": "Si", "occu": 1}], "abc": [0.697847, 0.624582, 0.557204], "xyz": [10.826589195283999, 4.617269903232, 2.9414097885230004], "label": "Si", "properties": {}}, {"species": [{"element": "Si", "occu": 1}], "abc": [0.197847, 0.875418, 0.557204], "xyz": [3.060145195284, 6.471594096768, 3.6867232885230004], "label": "Si", "properties": {}}, {"species": [{"element": "Si", "occu": 1}], "abc": [0.302153, 0.375418, 0.442796], "xyz": [4.682985804716, 2.775306096768, 2.7137112114770003], "label": "Si", "properties": {}}, {"species": [{"element": "O", "occu": 1}], "abc": [0.800296, 0.125934, 0.669754], "xyz": [12.415294159846, 0.930976665984, 3.5929504803999994], "label": "O", "properties": {}}, {"species": [{"element": "O", "occu": 1}], "abc": [0.699704, 0.625934, 0.330246], "xyz": [10.860724840153999, 4.627264665984, 1.3168570196], "label": "O", "properties": {}}, {"species": [{"element": "O", "occu": 1}], "abc": [0.199704, 0.874066, 0.330246], "xyz": [3.094280840154, 6.461599334016, 2.0621705196], "label": "O", "properties": {}}, {"species": [{"element": "O", "occu": 1}], "abc": [0.300296, 0.374066, 0.669754], "xyz": [4.648850159846, 2.7653113340160003, 4.3382639804], "label": "O", "properties": {}}, {"species": [{"element": "O", "occu": 1}], "abc": [0.715047, 0.124576, 0.299283], "xyz": [11.099767781157, 0.920937547776, 1.0727325342150005], "label": "O", "properties": {}}, {"species": [{"element": "O", "occu": 1}], "abc": [0.784953, 0.624576, 0.700717], "xyz": [12.176251218843, 4.617225547776, 3.8370749657850007], "label": "O", "properties": {}}, {"species": [{"element": "O", "occu": 1}], "abc": [0.284953, 0.875424, 0.700717], "xyz": [4.409807218843, 6.471638452224, 4.582388465785001], "label": "O", "properties": {}}, {"species": [{"element": "O", "occu": 1}], "abc": [0.215047, 0.375424, 0.299283], "xyz": [3.3333237811569996, 2.775350452224, 1.8180460342150004], "label": "O", "properties": {}}, {"species": [{"element": "O", "occu": 1}], "abc": [0.849537, 0.362285, 0.034136], "xyz": [13.194967260288, 2.6782193961600003, -1.0224155359709999], "label": "O", "properties": {}}, {"species": [{"element": "O", "occu": 1}], "abc": [0.650463, 0.862285, 0.965864], "xyz": [10.081051739712, 6.374507396159999, 5.932223035971], "label": "O", "properties": {}}, {"species": [{"element": "O", "occu": 1}], "abc": [0.150463, 0.637715, 0.965864], "xyz": [2.314607739712, 4.714356603840001, 6.677536535971], "label": "O", "properties": {}}, {"species": [{"element": "O", "occu": 1}], "abc": [0.349537, 0.137715, 0.034136], "xyz": [5.428523260288, 1.01806860384, -0.27710203597099997], "label": "O", "properties": {}}, {"species": [{"element": "O", "occu": 1}], "abc": [0.847846, 0.887489, 0.034869], "xyz": [13.168684058251, 6.560829881664, -1.01465705243], "label": "O", "properties": {}}, {"species": [{"element": "O", "occu": 1}], "abc": [0.652154, 0.387489, 0.965131], "xyz": [10.107334941749, 2.8645418816639996, 5.924464552430001], "label": "O", "properties": {}}, {"species": [{"element": "O", "occu": 1}], "abc": [0.152154, 0.112511, 0.965131], "xyz": [2.340890941749, 0.831746118336, 6.66977805243], "label": "O", "properties": {}}, {"species": [{"element": "O", "occu": 1}], "abc": [0.347846, 0.612511, 0.034869], "xyz": [5.4022400582509995, 4.5280341183360004, -0.26934355242999997], "label": "O", "properties": {}}, {"species": [{"element": "O", "occu": 1}], "abc": [0.009904, 0.373098, 0.237716], "xyz": [0.148295849644, 2.758155320448, 1.6838954617600002], "label": "O", "properties": {}}, {"species": [{"element": "O", "occu": 1}], "abc": [0.490096, 0.873098, 0.762284], "xyz": [7.594835150355999, 6.454443320448, 4.71653903824], "label": "O", "properties": {}}, {"species": [{"element": "O", "occu": 1}], "abc": [0.990096, 0.626902, 0.762284], "xyz": [15.361279150356, 4.634420679552, 3.9712255382399997], "label": "O", "properties": {}}, {"species": [{"element": "O", "occu": 1}], "abc": [0.509904, 0.126902, 0.237716], "xyz": [7.9147398496440005, 0.9381326795519999, 0.9385819617600001], "label": "O", "properties": {}}, {"species": [{"element": "O", "occu": 1}], "abc": [0.008946, 0.877871, 0.2334], "xyz": [0.13351596184800002, 6.489728085696, 1.654482434058], "label": "O", "properties": {}}, {"species": [{"element": "O", "occu": 1}], "abc": [0.491054, 0.377871, 0.7666], "xyz": [7.609615038152, 2.793440085696, 4.745952065941999], "label": "O", "properties": {}}, {"species": [{"element": "O", "occu": 1}], "abc": [0.991054, 0.122129, 0.7666], "xyz": [15.376059038151999, 0.902847914304, 4.000638565941999], "label": "O", "properties": {}}, {"species": [{"element": "O", "occu": 1}], "abc": [0.508946, 0.622129, 0.2334], "xyz": [7.899959961848, 4.599135914304, 0.9091689340579999], "label": "O", "properties": {}}, {"species": [{"element": "O", "occu": 1}], "abc": [0.864877, 0.304299, 0.406303], "xyz": [13.424565432937, 2.2495534842239997, 1.6141298417650003], "label": "O", "properties": {}}, {"species": [{"element": "O", "occu": 1}], "abc": [0.635123, 0.804299, 0.593697], "xyz": [9.851453567063, 5.945841484224, 3.2956776582350003], "label": "O", "properties": {}}, {"species": [{"element": "O", "occu": 1}], "abc": [0.135123, 0.695701, 0.593697], "xyz": [2.0850095670629996, 5.143022515776, 4.040991158235], "label": "O", "properties": {}}, {"species": [{"element": "O", "occu": 1}], "abc": [0.364877, 0.195701, 0.406303], "xyz": [5.658121432937, 1.446734515776, 2.359443341765], "label": "O", "properties": {}}, {"species": [{"element": "O", "occu": 1}], "abc": [0.864605, 0.944855, 0.407319], "xyz": [13.420316801393, 6.98491239648, 1.6217953722770002], "label": "O", "properties": {}}, {"species": [{"element": "O", "occu": 1}], "abc": [0.635395, 0.444855, 0.592681], "xyz": [9.855702198607, 3.28862439648, 3.2880121277230003], "label": "O", "properties": {}}, {"species": [{"element": "O", "occu": 1}], "abc": [0.135395, 0.055145, 0.592681], "xyz": [2.089258198607, 0.40766360352, 4.033325627723], "label": "O", "properties": {}}, {"species": [{"element": "O", "occu": 1}], "abc": [0.364605, 0.555145, 0.407319], "xyz": [5.653872801393, 4.10395160352, 2.367108872277], "label": "O", "properties": {}}, {"species": [{"element": "O", "occu": 1}], "abc": [0.889847, 0.62491, 0.272861], "xyz": [13.815532579643, 4.61969466816, 0.6233659809590002], "label": "O", "properties": {}}, {"species": [{"element": "O", "occu": 1}], "abc": [0.610153, 0.12491, 0.727139], "xyz": [9.460486420357, 0.9234066681599999, 4.286441519041], "label": "O", "properties": {}}, {"species": [{"element": "O", "occu": 1}], "abc": [0.110153, 0.37509, 0.727139], "xyz": [1.694042420357, 2.77288133184, 5.031755019041], "label": "O", "properties": {}}, {"species": [{"element": "O", "occu": 1}], "abc": [0.389847, 0.87509, 0.272861], "xyz": [6.0490885796430005, 6.46916933184, 1.3686794809590004], "label": "O", "properties": {}}], "@version": null}, "index": {"@module": "numpy", "@class": "array", "dtype": "int64", "data": [0, 0, 0, 0, 0, 0, 0, 0, 0, 0, 0, 0, 1, 0, 0, 0, 1, 0, 0, 0, 1, 0, 0, 0, 0, 0, 0, 0, 0, 0, 0, 0, 0, 0, 0, 0, 0, 0, 0, 0, 0, 0, 0, 0, 0, 0, 0, 0, 0, 0, 0, 0, 0, 0, 0, 0, 0, 0, 0, 0]}, "calc_id": {"@module": "bson.objectid", "@class": "ObjectId", "oid": "5a9830daf2c314bc2082474c"}, "species": [20, 20, 20, 20, 20, 20, 20, 20, 20, 20, 20, 20, 14, 14, 14, 14, 14, 14, 14, 14, 14, 14, 14, 14, 8, 8, 8, 8, 8, 8, 8, 8, 8, 8, 8, 8, 8, 8, 8, 8, 8, 8, 8, 8, 8, 8, 8, 8, 8, 8, 8, 8, 8, 8, 8, 8, 8, 8, 8, 8], "ind": [12, 16, 20], "N": 60}, {"sigma_iso": [416.8620626666664, 417.4344593333333, 419.5300200000001], "tensor": [{"@module": "numpy", "@class": "array", "dtype": "float64", "data": [[373.66490899999997, 6.120634, -14.783849], [11.323725000000001, 455.72829, -6.748036999999999], [-19.048193, -4.772141, 421.192989]]}, {"@module": "numpy", "@class": "array", "dtype": "float64", "data": [[365.773718, -7.712574, -12.682007], [-13.541758999999999, 459.125076, 6.011393], [-16.639378, 3.948124, 427.404584]]}, {"@module": "numpy", "@class": "array", "dtype": "float64", "data": [[406.16121599999997, 1.438624, -43.03162], [1.0363069999999999, 472.239317, -0.994347], [-34.937124999999995, -0.827414, 380.189527]]}], "Qn": [2, 2, 2], "structure": {"@module": "pymatgen.core.structure", "@class": "Structure", "charge": null, "lattice": {"matrix": [[15.536832, 0.0, -1.490468], [0.0, 7.394392, 0.0], [-0.023225, 0.0, 7.145963]], "a": 15.608159515306346, "b": 7.394392, "c": 7.146000741533267, "alpha": 90.0, "beta": 95.66590394821901, "gamma": 90.0, "volume": 820.711040038551}, "sites": [{"species": [{"element": "Ca", "occu": 1}], "abc": [0.747927, 0.124918, 0.970711], "xyz": [11.597871384289, 0.923692659856, 5.821903629856999], "label": "Ca", "properties": {}}, {"species": [{"element": "Ca", "occu": 1}], "abc": [0.752073, 0.624918, 0.029289], "xyz": [11.684151615711, 4.620888659856, -0.911642629857], "label": "Ca", "properties": {}}, {"species": [{"element": "Ca", "occu": 1}], "abc": [0.252073, 0.875082, 0.029289], "xyz": [3.9157356157109997, 6.470699340144, -0.16640862985699997], "label": "Ca", "properties": {}}, {"species": [{"element": "Ca", "occu": 1}], "abc": [0.247927, 0.375082, 0.970711], "xyz": [3.8294553842890005, 2.7735033401440004, 6.567137629856999], "label": "Ca", "properties": {}}, {"species": [{"element": "Ca", "occu": 1}], "abc": [0.901017, 0.873827, 0.740233], "xyz": [13.981757846719, 6.461419378184, 3.946740623423001], "label": "Ca", "properties": {}}, {"species": [{"element": "Ca", "occu": 1}], "abc": [0.598983, 0.373827, 0.259767], "xyz": [9.300265153281, 2.764223378184, 0.9635203765770003], "label": "Ca", "properties": {}}, {"species": [{"element": "Ca", "occu": 1}], "abc": [0.098983, 0.126173, 0.259767], "xyz": [1.5318491532810001, 0.932972621816, 1.7087543765770004], "label": "Ca", "properties": {}}, {"species": [{"element": "Ca", "occu": 1}], "abc": [0.401017, 0.626173, 0.740233], "xyz": [6.2133418467190005, 4.630168621816, 4.691974623423], "label": "Ca", "properties": {}}, {"species": [{"element": "Ca", "occu": 1}], "abc": [0.898061, 0.377994, 0.737144], "xyz": [13.935902713352, 2.795035809648, 3.9290725671240003], "label": "Ca", "properties": {}}, {"species": [{"element": "Ca", "occu": 1}], "abc": [0.601939, 0.877994, 0.262856], "xyz": [9.346120286648, 6.4922318096480005, 0.9811884328759999], "label": "Ca", "properties": {}}, {"species": [{"element": "Ca", "occu": 1}], "abc": [0.101939, 0.622006, 0.262856], "xyz": [1.577704286648, 4.599356190351999, 1.7264224328759998], "label": "Ca", "properties": {}}, {"species": [{"element": "Ca", "occu": 1}], "abc": [0.398061, 0.122006, 0.737144], "xyz": [6.167486713352, 0.902160190352, 4.674306567124001], "label": "Ca", "properties": {}}, {"species": [{"element": "Si", "occu": 1}], "abc": [0.907837, 0.40829, 0.230361], "xyz": [14.099560818159, 3.01905630968, 0.29304918492700005], "label": "Si", "properties": {}}, {"species": [{"element": "Si", "occu": 1}], "abc": [0.592163, 0.90829, 0.769639], "xyz": [9.182462181841, 6.71625230968, 4.617211815073], "label": "Si", "properties": {}}, {"species": [{"element": "Si", "occu": 1}], "abc": [0.092163, 0.59171, 0.769639], "xyz": [1.414046181841, 4.37533569032, 5.362445815073], "label": "Si", "properties": {}}, {"species": [{"element": "Si", "occu": 1}], "abc": [0.407837, 0.09171, 0.230361], "xyz": [6.331144818159, 0.67813969032, 1.038283184927], "label": "Si", "properties": {}}, {"species": [{"element": "Si", "occu": 1}], "abc": [0.907573, 0.841656, 0.229733], "xyz": [14.095473679810999, 6.223534393152, 0.28895500371500016], "label": "Si", "properties": {}}, {"species": [{"element": "Si", "occu": 1}], "abc": [0.592427, 0.341656, 0.770267], "xyz": [9.186549320189002, 2.5263383931520003, 4.621305996285001], "label": "Si", "properties": {}}, {"species": [{"element": "Si", "occu": 1}], "abc": [0.092427, 0.158344, 0.770267], "xyz": [1.4181333201889998, 1.170857606848, 5.366539996285001], "label": "Si", "properties": {}}, {"species": [{"element": "Si", "occu": 1}], "abc": [0.407573, 0.658344, 0.229733], "xyz": [6.327057679811, 4.868053606848, 1.0341890037149999], "label": "Si", "properties": {}}, {"species": [{"element": "Si", "occu": 1}], "abc": [0.802325, 0.124121, 0.442448], "xyz": [12.4553128796, 0.9177993294319999, 1.9658772993240003], "label": "Si", "properties": {}}, {"species": [{"element": "Si", "occu": 1}], "abc": [0.697675, 0.624121, 0.557552], "xyz": [10.826710120400001, 4.614995329432, 2.944383700676], "label": "Si", "properties": {}}, {"species": [{"element": "Si", "occu": 1}], "abc": [0.197675, 0.875879, 0.557552], "xyz": [3.0582941204, 6.4765926705679995, 3.6896177006760005], "label": "Si", "properties": {}}, {"species": [{"element": "Si", "occu": 1}], "abc": [0.302325, 0.375879, 0.442448], "xyz": [4.686896879600001, 2.779396670568, 2.711111299324], "label": "Si", "properties": {}}, {"species": [{"element": "O", "occu": 1}], "abc": [0.800273, 0.125484, 0.669367], "xyz": [12.418161106561, 0.9278778857280001, 3.590490517657], "label": "O", "properties": {}}, {"species": [{"element": "O", "occu": 1}], "abc": [0.699727, 0.625484, 0.330633], "xyz": [10.863861893439001, 4.625073885728, 1.319770482343], "label": "O", "properties": {}}, {"species": [{"element": "O", "occu": 1}], "abc": [0.199727, 0.874516, 0.330633], "xyz": [3.095445893439, 6.466514114272, 2.065004482343], "label": "O", "properties": {}}, {"species": [{"element": "O", "occu": 1}], "abc": [0.300273, 0.374516, 0.669367], "xyz": [4.649745106561, 2.769318114272, 4.335724517657], "label": "O", "properties": {}}, {"species": [{"element": "O", "occu": 1}], "abc": [0.715243, 0.123988, 0.298865], "xyz": [11.105669190551, 0.916815875296, 1.0696314282710002], "label": "O", "properties": {}}, {"species": [{"element": "O", "occu": 1}], "abc": [0.784757, 0.623988, 0.701135], "xyz": [12.176353809449001, 4.614011875296, 3.8406295717289995], "label": "O", "properties": {}}, {"species": [{"element": "O", "occu": 1}], "abc": [0.284757, 0.876012, 0.701135], "xyz": [4.407937809449, 6.477576124704, 4.585863571729], "label": "O", "properties": {}}, {"species": [{"element": "O", "occu": 1}], "abc": [0.215243, 0.376012, 0.298865], "xyz": [3.337253190551, 2.780380124704, 1.8148654282710002], "label": "O", "properties": {}}, {"species": [{"element": "O", "occu": 1}], "abc": [0.849632, 0.361486, 0.034132], "xyz": [13.199796930124002, 2.6729691865119998, -1.0224432986599998], "label": "O", "properties": {}}, {"species": [{"element": "O", "occu": 1}], "abc": [0.650368, 0.861486, 0.965868], "xyz": [10.082226069875999, 6.370165186512, 5.93270429866], "label": "O", "properties": {}}, {"species": [{"element": "O", "occu": 1}], "abc": [0.150368, 0.638514, 0.965868], "xyz": [2.313810069876, 4.721422813488, 6.67793829866], "label": "O", "properties": {}}, {"species": [{"element": "O", "occu": 1}], "abc": [0.349632, 0.138514, 0.034132], "xyz": [5.431380930124, 1.024226813488, -0.27720929866], "label": "O", "properties": {}}, {"species": [{"element": "O", "occu": 1}], "abc": [0.847873, 0.887457, 0.034702], "xyz": [13.172454404386, 6.562204941144, -1.015748366538], "label": "O", "properties": {}}, {"species": [{"element": "O", "occu": 1}], "abc": [0.652127, 0.387457, 0.965298], "xyz": [10.109568595614, 2.865008941144, 5.9260093665380005], "label": "O", "properties": {}}, {"species": [{"element": "O", "occu": 1}], "abc": [0.152127, 0.112543, 0.965298], "xyz": [2.3411525956140005, 0.832187058856, 6.671243366538], "label": "O", "properties": {}}, {"species": [{"element": "O", "occu": 1}], "abc": [0.347873, 0.612543, 0.034702], "xyz": [5.404038404386, 4.529383058855999, -0.27051436653799993], "label": "O", "properties": {}}, {"species": [{"element": "O", "occu": 1}], "abc": [0.010011, 0.373146, 0.237803], "xyz": [0.15001625047700004, 2.759187797232, 1.684410364141], "label": "O", "properties": {}}, {"species": [{"element": "O", "occu": 1}], "abc": [0.489989, 0.873146, 0.762197], "xyz": [7.595174749523, 6.456383797231999, 4.716318635859], "label": "O", "properties": {}}, {"species": [{"element": "O", "occu": 1}], "abc": [0.989989, 0.626854, 0.762197], "xyz": [15.363590749523, 4.6352042027680005, 3.9710846358590004], "label": "O", "properties": {}}, {"species": [{"element": "O", "occu": 1}], "abc": [0.510011, 0.126854, 0.237803], "xyz": [7.918432250477, 0.9380082027679999, 0.939176364141], "label": "O", "properties": {}}, {"species": [{"element": "O", "occu": 1}], "abc": [0.009009, 0.877281, 0.232663], "xyz": [0.134567721313, 6.486959608152, 1.649173563257], "label": "O", "properties": {}}, {"species": [{"element": "O", "occu": 1}], "abc": [0.490991, 0.377281, 0.767337], "xyz": [7.610623278687001, 2.7897636081519996, 4.751555436743], "label": "O", "properties": {}}, {"species": [{"element": "O", "occu": 1}], "abc": [0.990991, 0.122719, 0.767337], "xyz": [15.379039278687, 0.907432391848, 4.006321436743001], "label": "O", "properties": {}}, {"species": [{"element": "O", "occu": 1}], "abc": [0.509009, 0.622719, 0.232663], "xyz": [7.902983721313001, 4.604628391848, 0.903939563257], "label": "O", "properties": {}}, {"species": [{"element": "O", "occu": 1}], "abc": [0.864953, 0.304028, 0.406218], "xyz": [13.429195035846, 2.248102210976, 1.6136340299300003], "label": "O", "properties": {}}, {"species": [{"element": "O", "occu": 1}], "abc": [0.635047, 0.804028, 0.593782], "xyz": [9.852827964154, 5.9452982109759995, 3.29662697007], "label": "O", "properties": {}}, {"species": [{"element": "O", "occu": 1}], "abc": [0.135047, 0.695972, 0.593782], "xyz": [2.084411964154, 5.146289789024, 4.04186097007], "label": "O", "properties": {}}, {"species": [{"element": "O", "occu": 1}], "abc": [0.364953, 0.195972, 0.406218], "xyz": [5.660779035846001, 1.449093789024, 2.35886802993], "label": "O", "properties": {}}, {"species": [{"element": "O", "occu": 1}], "abc": [0.864893, 0.944581, 0.407169], "xyz": [13.428240738951, 6.984602189752, 1.620519268823], "label": "O", "properties": {}}, {"species": [{"element": "O", "occu": 1}], "abc": [0.635107, 0.444582, 0.592831], "xyz": [9.853782261049, 3.2874135841439998, 3.289741731177], "label": "O", "properties": {}}, {"species": [{"element": "O", "occu": 1}], "abc": [0.135107, 0.055419, 0.592831], "xyz": [2.0853662610490002, 0.40978981024800004, 4.034975731177], "label": "O", "properties": {}}, {"species": [{"element": "O", "occu": 1}], "abc": [0.364893, 0.555419, 0.407169], "xyz": [5.659824738951, 4.106985810248, 2.365753268823], "label": "O", "properties": {}}, {"species": [{"element": "O", "occu": 1}], "abc": [0.889593, 0.624614, 0.272094], "xyz": [13.815137606226, 4.618640764688, 0.618463756998], "label": "O", "properties": {}}, {"species": [{"element": "O", "occu": 1}], "abc": [0.610407, 0.124614, 0.727906], "xyz": [9.466885393774001, 0.921444764688, 4.291797243002], "label": "O", "properties": {}}, {"species": [{"element": "O", "occu": 1}], "abc": [0.110407, 0.375386, 0.727906], "xyz": [1.6984693937740003, 2.7757512353119997, 5.037031243002], "label": "O", "properties": {}}, {"species": [{"element": "O", "occu": 1}], "abc": [0.389593, 0.875386, 0.272094], "xyz": [6.046721606226001, 6.472947235312, 1.363697756998], "label": "O", "properties": {}}], "@version": null}, "index": {"@module": "numpy", "@class": "array", "dtype": "int64", "data": [0, 0, 0, 0, 0, 0, 0, 0, 0, 0, 0, 0, 1, 0, 0, 0, 1, 0, 0, 0, 1, 0, 0, 0, 0, 0, 0, 0, 0, 0, 0, 0, 0, 0, 0, 0, 0, 0, 0, 0, 0, 0, 0, 0, 0, 0, 0, 0, 0, 0, 0, 0, 0, 0, 0, 0, 0, 0, 0, 0]}, "calc_id": {"@module": "bson.objectid", "@class": "ObjectId", "oid": "5a9830daf2c314bc2082474d"}, "species": [20, 20, 20, 20, 20, 20, 20, 20, 20, 20, 20, 20, 14, 14, 14, 14, 14, 14, 14, 14, 14, 14, 14, 14, 8, 8, 8, 8, 8, 8, 8, 8, 8, 8, 8, 8, 8, 8, 8, 8, 8, 8, 8, 8, 8, 8, 8, 8, 8, 8, 8, 8, 8, 8, 8, 8, 8, 8, 8, 8], "ind": [12, 16, 20], "N": 60}, {"sigma_iso": [449.4637496666666], "tensor": [{"@module": "numpy", "@class": "array", "dtype": "float64", "data": [[423.631663, -6.333305, 5.5e-05], [-8.512711000000001, 470.314181, 4e-06], [7.000000000000001e-06, 3.4e-05, 454.44540500000005]]}], "Qn": [0], "structure": {"@module": "pymatgen.core.structure", "@class": "Structure", "charge": null, "lattice": {"matrix": [[4.805581, 0.0, 0.0], [0.0, 10.309577, 0.0], [0.0, 0.0, 6.04503]], "a": 4.805581, "b": 10.309577, "c": 6.04503, "alpha": 90.0, "beta": 90.0, "gamma": 90.0, "volume": 299.49198823135816}, "sites": [{"species": [{"element": "Mg", "occu": 1}], "abc": [0.5, 0.5, 0.0], "xyz": [2.4027905, 5.1547885, 0.0], "label": "Mg", "properties": {}}, {"species": [{"element": "Mg", "occu": 1}], "abc": [0.0, 0.0, 0.5], "xyz": [0.0, 0.0, 3.022515], "label": "Mg", "properties": {}}, {"species": [{"element": "Mg", "occu": 1}], "abc": [0.5, 0.5, 0.5], "xyz": [2.4027905, 5.1547885, 3.022515], "label": "Mg", "properties": {}}, {"species": [{"element": "Mg", "occu": 1}], "abc": [0.0, 0.0, 0.0], "xyz": [0.0, 0.0, 0.0], "label": "Mg", "properties": {}}, {"species": [{"element": "Mg", "occu": 1}], "abc": [0.5084, 0.777137, 0.25], "xyz": [2.4431573803999997, 8.011953741049, 1.5112575], "label": "Mg", "properties": {}}, {"species": [{"element": "Mg", "occu": 1}], "abc": [0.9916, 0.277137, 0.25], "xyz": [4.7652141196, 2.8571652410490005, 1.5112575], "label": "Mg", "properties": {}}, {"species": [{"element": "Mg", "occu": 1}], "abc": [0.4916, 0.222863, 0.75], "xyz": [2.3624236196, 2.2976232589510004, 4.5337724999999995], "label": "Mg", "properties": {}}, {"species": [{"element": "Mg", "occu": 1}], "abc": [0.0084, 0.722863, 0.75], "xyz": [0.0403668804, 7.452411758951001, 4.5337724999999995], "label": "Mg", "properties": {}}, {"species": [{"element": "Si", "occu": 1}], "abc": [0.073595, 0.593851, 0.25], "xyz": [0.35366673369499996, 6.122352611027001, 1.5112575], "label": "Si", "properties": {}}, {"species": [{"element": "Si", "occu": 1}], "abc": [0.426405, 0.093851, 0.25], "xyz": [2.049123766305, 0.9675641110270001, 1.5112575], "label": "Si", "properties": {}}, {"species": [{"element": "Si", "occu": 1}], "abc": [0.926405, 0.406149, 0.75], "xyz": [4.451914266305001, 4.187224388973, 4.5337724999999995], "label": "Si", "properties": {}}, {"species": [{"element": "Si", "occu": 1}], "abc": [0.573595, 0.906149, 0.75], "xyz": [2.756457233695, 9.342012888973, 4.5337724999999995], "label": "Si", "properties": {}}, {"species": [{"element": "O", "occu": 1}], "abc": [0.733968, 0.591667, 0.25], "xyz": [3.5271426754079998, 6.099836494859001, 1.5112575], "label": "O", "properties": {}}, {"species": [{"element": "O", "occu": 1}], "abc": [0.766032, 0.091667, 0.25], "xyz": [3.6812288245920004, 0.945047994859, 1.5112575], "label": "O", "properties": {}}, {"species": [{"element": "O", "occu": 1}], "abc": [0.266032, 0.408333, 0.75], "xyz": [1.278438324592, 4.209740505141, 4.5337724999999995], "label": "O", "properties": {}}, {"species": [{"element": "O", "occu": 1}], "abc": [0.233968, 0.908333, 0.75], "xyz": [1.1243521754080001, 9.364529005141, 4.5337724999999995], "label": "O", "properties": {}}, {"species": [{"element": "O", "occu": 1}], "abc": [0.278087, 0.946822, 0.25], "xyz": [1.3363696035469999, 9.761334314294002, 1.5112575], "label": "O", "properties": {}}, {"species": [{"element": "O", "occu": 1}], "abc": [0.221913, 0.446822, 0.25], "xyz": [1.066420896453, 4.606545814294001, 1.5112575], "label": "O", "properties": {}}, {"species": [{"element": "O", "occu": 1}], "abc": [0.721913, 0.053178, 0.75], "xyz": [3.4692113964530003, 0.5482426857060001, 4.5337724999999995], "label": "O", "properties": {}}, {"species": [{"element": "O", "occu": 1}], "abc": [0.778087, 0.553178, 0.75], "xyz": [3.739160103547, 5.703031185706, 4.5337724999999995], "label": "O", "properties": {}}, {"species": [{"element": "O", "occu": 1}], "abc": [0.222797, 0.663104, 0.032901], "xyz": [1.070669030057, 6.836321747008001, 0.19888753202999998], "label": "O", "properties": {}}, {"species": [{"element": "O", "occu": 1}], "abc": [0.277203, 0.163104, 0.467099], "xyz": [1.332121469943, 1.6815332470080002, 2.8236274679699997], "label": "O", "properties": {}}, {"species": [{"element": "O", "occu": 1}], "abc": [0.777203, 0.336896, 0.532901], "xyz": [3.734911969943, 3.473255252992, 3.2214025320299995], "label": "O", "properties": {}}, {"species": [{"element": "O", "occu": 1}], "abc": [0.722797, 0.836896, 0.967099], "xyz": [3.473459530057, 8.628043752992001, 5.84614246797], "label": "O", "properties": {}}, {"species": [{"element": "O", "occu": 1}], "abc": [0.777203, 0.336896, 0.967099], "xyz": [3.734911969943, 3.473255252992, 5.84614246797], "label": "O", "properties": {}}, {"species": [{"element": "O", "occu": 1}], "abc": [0.722797, 0.836896, 0.532901], "xyz": [3.473459530057, 8.628043752992001, 3.2214025320299995], "label": "O", "properties": {}}, {"species": [{"element": "O", "occu": 1}], "abc": [0.222797, 0.663104, 0.467099], "xyz": [1.070669030057, 6.836321747008001, 2.8236274679699997], "label": "O", "properties": {}}, {"species": [{"element": "O", "occu": 1}], "abc": [0.277203, 0.163104, 0.032901], "xyz": [1.332121469943, 1.6815332470080002, 0.19888753202999998], "label": "O", "properties": {}}], "@version": null}, "index": {"@module": "numpy", "@class": "array", "dtype": "int64", "data": [0, 0, 0, 0, 0, 0, 0, 0, 1, 0, 0, 0, 0, 0, 0, 0, 0, 0, 0, 0, 0, 0, 0, 0, 0, 0, 0, 0]}, "calc_id": {"@module": "bson.objectid", "@class": "ObjectId", "oid": "5a9830daf2c314bc2082474e"}, "species": [12, 12, 12, 12, 12, 12, 12, 12, 14, 14, 14, 14, 8, 8, 8, 8, 8, 8, 8, 8, 8, 8, 8, 8, 8, 8, 8, 8], "ind": [8], "N": 28}, {"sigma_iso": [449.489075], "tensor": [{"@module": "numpy", "@class": "array", "dtype": "float64", "data": [[423.715215, -6.346829, 0.0], [-8.528129, 470.332713, 2e-06], [0.0, 2e-06, 454.419297]]}], "Qn": [0], "structure": {"@module": "pymatgen.core.structure", "@class": "Structure", "charge": null, "lattice": {"matrix": [[4.80595, 0.0, 0.0], [0.0, 10.30969, 0.0], [0.0, 0.0, 6.045094]], "a": 4.80595, "b": 10.30969, "c": 6.045094, "alpha": 90.0, "beta": 90.0, "gamma": 90.0, "volume": 299.5214388908351}, "sites": [{"species": [{"element": "Mg", "occu": 1}], "abc": [0.5, 0.5, 0.0], "xyz": [2.402975, 5.154845, 0.0], "label": "Mg", "properties": {}}, {"species": [{"element": "Mg", "occu": 1}], "abc": [0.0, 0.0, 0.5], "xyz": [0.0, 0.0, 3.022547], "label": "Mg", "properties": {}}, {"species": [{"element": "Mg", "occu": 1}], "abc": [0.5, 0.5, 0.5], "xyz": [2.402975, 5.154845, 3.022547], "label": "Mg", "properties": {}}, {"species": [{"element": "Mg", "occu": 1}], "abc": [0.0, 0.0, 0.0], "xyz": [0.0, 0.0, 0.0], "label": "Mg", "properties": {}}, {"species": [{"element": "Mg", "occu": 1}], "abc": [0.508402, 0.777135, 0.25], "xyz": [2.4433545919000004, 8.01202093815, 1.5112735], "label": "Mg", "properties": {}}, {"species": [{"element": "Mg", "occu": 1}], "abc": [0.991598, 0.277135, 0.25], "xyz": [4.7655704081, 2.85717593815, 1.5112735], "label": "Mg", "properties": {}}, {"species": [{"element": "Mg", "occu": 1}], "abc": [0.491598, 0.222865, 0.75], "xyz": [2.3625954081, 2.29766906185, 4.5338205], "label": "Mg", "properties": {}}, {"species": [{"element": "Mg", "occu": 1}], "abc": [0.008402, 0.722865, 0.75], "xyz": [0.0403795919, 7.45251406185, 4.5338205], "label": "Mg", "properties": {}}, {"species": [{"element": "Si", "occu": 1}], "abc": [0.073612, 0.593861, 0.25], "xyz": [0.3537755914, 6.12252281309, 1.5112735], "label": "Si", "properties": {}}, {"species": [{"element": "Si", "occu": 1}], "abc": [0.426388, 0.093861, 0.25], "xyz": [2.0491994086, 0.96767781309, 1.5112735], "label": "Si", "properties": {}}, {"species": [{"element": "Si", "occu": 1}], "abc": [0.926388, 0.406139, 0.75], "xyz": [4.4521744086, 4.18716718691, 4.5338205], "label": "Si", "properties": {}}, {"species": [{"element": "Si", "occu": 1}], "abc": [0.573612, 0.906139, 0.75], "xyz": [2.7567505914000003, 9.34201218691, 4.5338205], "label": "Si", "properties": {}}, {"species": [{"element": "O", "occu": 1}], "abc": [0.733917, 0.591665, 0.25], "xyz": [3.5271684061500004, 6.0998827338499995, 1.5112735], "label": "O", "properties": {}}, {"species": [{"element": "O", "occu": 1}], "abc": [0.766083, 0.091665, 0.25], "xyz": [3.68175659385, 0.9450377338499999, 1.5112735], "label": "O", "properties": {}}, {"species": [{"element": "O", "occu": 1}], "abc": [0.266083, 0.408335, 0.75], "xyz": [1.27878159385, 4.20980726615, 4.5338205], "label": "O", "properties": {}}, {"species": [{"element": "O", "occu": 1}], "abc": [0.233917, 0.908335, 0.75], "xyz": [1.12419340615, 9.36465226615, 4.5338205], "label": "O", "properties": {}}, {"species": [{"element": "O", "occu": 1}], "abc": [0.278077, 0.946807, 0.25], "xyz": [1.33642415815, 9.761286659829999, 1.5112735], "label": "O", "properties": {}}, {"species": [{"element": "O", "occu": 1}], "abc": [0.221923, 0.446807, 0.25], "xyz": [1.06655084185, 4.60644165983, 1.5112735], "label": "O", "properties": {}}, {"species": [{"element": "O", "occu": 1}], "abc": [0.721923, 0.053193, 0.75], "xyz": [3.46952584185, 0.5484033401699999, 4.5338205], "label": "O", "properties": {}}, {"species": [{"element": "O", "occu": 1}], "abc": [0.778077, 0.553193, 0.75], "xyz": [3.7393991581500003, 5.70324834017, 4.5338205], "label": "O", "properties": {}}, {"species": [{"element": "O", "occu": 1}], "abc": [0.222804, 0.663109, 0.032884], "xyz": [1.0707848838, 6.836448226209999, 0.19878687109599996], "label": "O", "properties": {}}, {"species": [{"element": "O", "occu": 1}], "abc": [0.277195, 0.163109, 0.467116], "xyz": [1.33218531025, 1.68160322621, 2.8237601289039995], "label": "O", "properties": {}}, {"species": [{"element": "O", "occu": 1}], "abc": [0.777196, 0.336891, 0.532884], "xyz": [3.7351651162, 3.47324177379, 3.2213338710960002], "label": "O", "properties": {}}, {"species": [{"element": "O", "occu": 1}], "abc": [0.722804, 0.836891, 0.967116], "xyz": [3.4737598838, 8.62808677379, 5.846307128904], "label": "O", "properties": {}}, {"species": [{"element": "O", "occu": 1}], "abc": [0.777196, 0.336891, 0.967116], "xyz": [3.7351651162, 3.47324177379, 5.846307128904], "label": "O", "properties": {}}, {"species": [{"element": "O", "occu": 1}], "abc": [0.722804, 0.836891, 0.532884], "xyz": [3.4737598838, 8.62808677379, 3.2213338710960002], "label": "O", "properties": {}}, {"species": [{"element": "O", "occu": 1}], "abc": [0.222804, 0.663109, 0.467116], "xyz": [1.0707848838, 6.836448226209999, 2.8237601289039995], "label": "O", "properties": {}}, {"species": [{"element": "O", "occu": 1}], "abc": [0.277195, 0.163109, 0.032884], "xyz": [1.33218531025, 1.68160322621, 0.19878687109599996], "label": "O", "properties": {}}], "@version": null}, "index": {"@module": "numpy", "@class": "array", "dtype": "int64", "data": [0, 0, 0, 0, 0, 0, 0, 0, 1, 0, 0, 0, 0, 0, 0, 0, 0, 0, 0, 0, 0, 0, 0, 0, 0, 0, 0, 0]}, "calc_id": {"@module": "bson.objectid", "@class": "ObjectId", "oid": "5a9830daf2c314bc2082474f"}, "species": [12, 12, 12, 12, 12, 12, 12, 12, 14, 14, 14, 14, 8, 8, 8, 8, 8, 8, 8, 8, 8, 8, 8, 8, 8, 8, 8, 8], "ind": [8], "N": 28}, {"sigma_iso": [449.4460103333334], "tensor": [{"@module": "numpy", "@class": "array", "dtype": "float64", "data": [[423.82153500000004, -6.295325, 7e-06], [-8.46718, 470.166781, 2e-06], [8.5e-05, -1.2e-05, 454.349715]]}], "Qn": [0], "structure": {"@module": "pymatgen.core.structure", "@class": "Structure", "charge": null, "lattice": {"matrix": [[4.801797, 0.0, 0.0], [0.0, 10.321417, 0.0], [0.0, 0.0, 6.047726]], "a": 4.801797, "b": 10.321417, "c": 6.047726, "alpha": 90.0, "beta": 90.0, "gamma": 90.0, "volume": 299.7334600693617}, "sites": [{"species": [{"element": "Mg", "occu": 1}], "abc": [0.5, 0.5, 0.0], "xyz": [2.4008985, 5.1607085, 0.0], "label": "Mg", "properties": {}}, {"species": [{"element": "Mg", "occu": 1}], "abc": [0.0, 0.0, 0.5], "xyz": [0.0, 0.0, 3.023863], "label": "Mg", "properties": {}}, {"species": [{"element": "Mg", "occu": 1}], "abc": [0.5, 0.5, 0.5], "xyz": [2.4008985, 5.1607085, 3.023863], "label": "Mg", "properties": {}}, {"species": [{"element": "Mg", "occu": 1}], "abc": [0.0, 0.0, 0.0], "xyz": [0.0, 0.0, 0.0], "label": "Mg", "properties": {}}, {"species": [{"element": "Mg", "occu": 1}], "abc": [0.508262, 0.777195, 0.25], "xyz": [2.4405709468139998, 8.021753685315, 1.5119315], "label": "Mg", "properties": {}}, {"species": [{"element": "Mg", "occu": 1}], "abc": [0.991738, 0.277195, 0.25], "xyz": [4.762124553185999, 2.8610451853150005, 1.5119315], "label": "Mg", "properties": {}}, {"species": [{"element": "Mg", "occu": 1}], "abc": [0.491738, 0.222805, 0.75], "xyz": [2.361226053186, 2.299663314685, 4.5357945], "label": "Mg", "properties": {}}, {"species": [{"element": "Mg", "occu": 1}], "abc": [0.008262, 0.722805, 0.75], "xyz": [0.039672446814, 7.460371814685001, 4.5357945], "label": "Mg", "properties": {}}, {"species": [{"element": "Si", "occu": 1}], "abc": [0.073905, 0.593734, 0.25], "xyz": [0.354876807285, 6.128176201078, 1.5119315], "label": "Si", "properties": {}}, {"species": [{"element": "Si", "occu": 1}], "abc": [0.426095, 0.093734, 0.25], "xyz": [2.0460216927149997, 0.967467701078, 1.5119315], "label": "Si", "properties": {}}, {"species": [{"element": "Si", "occu": 1}], "abc": [0.926095, 0.406266, 0.75], "xyz": [4.446920192715, 4.193240798922, 4.5357945], "label": "Si", "properties": {}}, {"species": [{"element": "Si", "occu": 1}], "abc": [0.573905, 0.906266, 0.75], "xyz": [2.755775307285, 9.353949298922, 4.5357945], "label": "Si", "properties": {}}, {"species": [{"element": "O", "occu": 1}], "abc": [0.733987, 0.59167, 0.25], "xyz": [3.5244565746389993, 6.10687279639, 1.5119315], "label": "O", "properties": {}}, {"species": [{"element": "O", "occu": 1}], "abc": [0.766013, 0.09167, 0.25], "xyz": [3.678238925361, 0.94616429639, 1.5119315], "label": "O", "properties": {}}, {"species": [{"element": "O", "occu": 1}], "abc": [0.266013, 0.40833, 0.75], "xyz": [1.277340425361, 4.21454420361, 4.5357945], "label": "O", "properties": {}}, {"species": [{"element": "O", "occu": 1}], "abc": [0.233987, 0.90833, 0.75], "xyz": [1.123558074639, 9.37525270361, 4.5357945], "label": "O", "properties": {}}, {"species": [{"element": "O", "occu": 1}], "abc": [0.277969, 0.946873, 0.25], "xyz": [1.334750710293, 9.773071079041, 1.5119315], "label": "O", "properties": {}}, {"species": [{"element": "O", "occu": 1}], "abc": [0.222031, 0.446873, 0.25], "xyz": [1.066147789707, 4.612362579041, 1.5119315], "label": "O", "properties": {}}, {"species": [{"element": "O", "occu": 1}], "abc": [0.722031, 0.053127, 0.75], "xyz": [3.4670462897069996, 0.548345920959, 4.5357945], "label": "O", "properties": {}}, {"species": [{"element": "O", "occu": 1}], "abc": [0.777969, 0.553127, 0.75], "xyz": [3.735649210293, 5.709054420959, 4.5357945], "label": "O", "properties": {}}, {"species": [{"element": "O", "occu": 1}], "abc": [0.222857, 0.662978, 0.033074], "xyz": [1.0701140740289998, 6.842872399826, 0.200022489724], "label": "O", "properties": {}}, {"species": [{"element": "O", "occu": 1}], "abc": [0.277143, 0.162978, 0.466926], "xyz": [1.3307844259709998, 1.6821638998260002, 2.823840510276], "label": "O", "properties": {}}, {"species": [{"element": "O", "occu": 1}], "abc": [0.777143, 0.337022, 0.533074], "xyz": [3.731682925971, 3.478544600174, 3.223885489724], "label": "O", "properties": {}}, {"species": [{"element": "O", "occu": 1}], "abc": [0.722857, 0.837022, 0.966926], "xyz": [3.4710125740289994, 8.639253100174, 5.847703510275999], "label": "O", "properties": {}}, {"species": [{"element": "O", "occu": 1}], "abc": [0.777143, 0.337022, 0.966926], "xyz": [3.731682925971, 3.478544600174, 5.847703510275999], "label": "O", "properties": {}}, {"species": [{"element": "O", "occu": 1}], "abc": [0.722857, 0.837022, 0.533074], "xyz": [3.4710125740289994, 8.639253100174, 3.223885489724], "label": "O", "properties": {}}, {"species": [{"element": "O", "occu": 1}], "abc": [0.222857, 0.662978, 0.466926], "xyz": [1.0701140740289998, 6.842872399826, 2.823840510276], "label": "O", "properties": {}}, {"species": [{"element": "O", "occu": 1}], "abc": [0.277143, 0.162978, 0.033074], "xyz": [1.3307844259709998, 1.6821638998260002, 0.200022489724], "label": "O", "properties": {}}], "@version": null}, "index": {"@module": "numpy", "@class": "array", "dtype": "int64", "data": [0, 0, 0, 0, 0, 0, 0, 0, 1, 0, 0, 0, 0, 0, 0, 0, 0, 0, 0, 0, 0, 0, 0, 0, 0, 0, 0, 0]}, "calc_id": {"@module": "bson.objectid", "@class": "ObjectId", "oid": "5a9830daf2c314bc20824750"}, "species": [12, 12, 12, 12, 12, 12, 12, 12, 14, 14, 14, 14, 8, 8, 8, 8, 8, 8, 8, 8, 8, 8, 8, 8, 8, 8, 8, 8], "ind": [8], "N": 28}, {"sigma_iso": [449.48394100000013], "tensor": [{"@module": "numpy", "@class": "array", "dtype": "float64", "data": [[423.82625199999995, -6.284639, 2.6000000000000002e-05], [-8.463184, 470.21880100000004, 1e-05], [-1.5e-05, -6e-06, 454.40677]]}], "Qn": [0], "structure": {"@module": "pymatgen.core.structure", "@class": "Structure", "charge": null, "lattice": {"matrix": [[4.80207, 0.0, 0.0], [0.0, 10.321726, 0.0], [0.0, 0.0, 6.047794]], "a": 4.80207, "b": 10.321726, "c": 6.047794, "alpha": 90.0, "beta": 90.0, "gamma": 90.0, "volume": 299.7628453499561}, "sites": [{"species": [{"element": "Mg", "occu": 1}], "abc": [0.5, 0.5, 0.0], "xyz": [2.401035, 5.160863, 0.0], "label": "Mg", "properties": {}}, {"species": [{"element": "Mg", "occu": 1}], "abc": [0.0, 0.0, 0.5], "xyz": [0.0, 0.0, 3.023897], "label": "Mg", "properties": {}}, {"species": [{"element": "Mg", "occu": 1}], "abc": [0.5, 0.5, 0.5], "xyz": [2.401035, 5.160863, 3.023897], "label": "Mg", "properties": {}}, {"species": [{"element": "Mg", "occu": 1}], "abc": [0.0, 0.0, 0.0], "xyz": [0.0, 0.0, 0.0], "label": "Mg", "properties": {}}, {"species": [{"element": "Mg", "occu": 1}], "abc": [0.508304, 0.77723, 0.25], "xyz": [2.4409113892799996, 8.02235509898, 1.5119485], "label": "Mg", "properties": {}}, {"species": [{"element": "Mg", "occu": 1}], "abc": [0.991696, 0.27723, 0.25], "xyz": [4.76219361072, 2.86149209898, 1.5119485], "label": "Mg", "properties": {}}, {"species": [{"element": "Mg", "occu": 1}], "abc": [0.491696, 0.22277, 0.75], "xyz": [2.36115861072, 2.29937090102, 4.5358455], "label": "Mg", "properties": {}}, {"species": [{"element": "Mg", "occu": 1}], "abc": [0.008304, 0.72277, 0.75], "xyz": [0.03987638928, 7.4602339010200005, 4.5358455], "label": "Mg", "properties": {}}, {"species": [{"element": "Si", "occu": 1}], "abc": [0.073908, 0.593697, 0.25], "xyz": [0.35491138955999996, 6.1279777610220005, 1.5119485], "label": "Si", "properties": {}}, {"species": [{"element": "Si", "occu": 1}], "abc": [0.426092, 0.093697, 0.25], "xyz": [2.04612361044, 0.967114761022, 1.5119485], "label": "Si", "properties": {}}, {"species": [{"element": "Si", "occu": 1}], "abc": [0.926092, 0.406303, 0.75], "xyz": [4.44715861044, 4.193748238978, 4.5358455], "label": "Si", "properties": {}}, {"species": [{"element": "Si", "occu": 1}], "abc": [0.573908, 0.906303, 0.75], "xyz": [2.7559463895599996, 9.354611238978, 4.5358455], "label": "Si", "properties": {}}, {"species": [{"element": "O", "occu": 1}], "abc": [0.733951, 0.591672, 0.25], "xyz": [3.52448407857, 6.107076265872, 1.5119485], "label": "O", "properties": {}}, {"species": [{"element": "O", "occu": 1}], "abc": [0.766049, 0.091672, 0.25], "xyz": [3.6786209214299994, 0.946213265872, 1.5119485], "label": "O", "properties": {}}, {"species": [{"element": "O", "occu": 1}], "abc": [0.266049, 0.408328, 0.75], "xyz": [1.2775859214299998, 4.214649734128, 4.5358455], "label": "O", "properties": {}}, {"species": [{"element": "O", "occu": 1}], "abc": [0.233951, 0.908328, 0.75], "xyz": [1.12344907857, 9.375512734128, 4.5358455], "label": "O", "properties": {}}, {"species": [{"element": "O", "occu": 1}], "abc": [0.277935, 0.946819, 0.25], "xyz": [1.3346633254499998, 9.772806289594, 1.5119485], "label": "O", "properties": {}}, {"species": [{"element": "O", "occu": 1}], "abc": [0.222065, 0.446819, 0.25], "xyz": [1.06637167455, 4.6119432895940005, 1.5119485], "label": "O", "properties": {}}, {"species": [{"element": "O", "occu": 1}], "abc": [0.722065, 0.053181, 0.75], "xyz": [3.4674066745499994, 0.548919710406, 4.5358455], "label": "O", "properties": {}}, {"species": [{"element": "O", "occu": 1}], "abc": [0.777935, 0.553181, 0.75], "xyz": [3.73569832545, 5.709782710406, 4.5358455], "label": "O", "properties": {}}, {"species": [{"element": "O", "occu": 1}], "abc": [0.222924, 0.662926, 0.033025], "xyz": [1.07049665268, 6.8425405302760005, 0.19972839685], "label": "O", "properties": {}}, {"species": [{"element": "O", "occu": 1}], "abc": [0.277076, 0.162926, 0.466975], "xyz": [1.3305383473199999, 1.6816775302759999, 2.8241686031499995], "label": "O", "properties": {}}, {"species": [{"element": "O", "occu": 1}], "abc": [0.777076, 0.337074, 0.533025], "xyz": [3.7315733473199995, 3.479185469724, 3.2236253968499997], "label": "O", "properties": {}}, {"species": [{"element": "O", "occu": 1}], "abc": [0.722924, 0.837074, 0.966975], "xyz": [3.47153165268, 8.640048469724, 5.84806560315], "label": "O", "properties": {}}, {"species": [{"element": "O", "occu": 1}], "abc": [0.777076, 0.337074, 0.966975], "xyz": [3.7315733473199995, 3.479185469724, 5.84806560315], "label": "O", "properties": {}}, {"species": [{"element": "O", "occu": 1}], "abc": [0.722924, 0.837074, 0.533025], "xyz": [3.47153165268, 8.640048469724, 3.2236253968499997], "label": "O", "properties": {}}, {"species": [{"element": "O", "occu": 1}], "abc": [0.222924, 0.662926, 0.466975], "xyz": [1.07049665268, 6.8425405302760005, 2.8241686031499995], "label": "O", "properties": {}}, {"species": [{"element": "O", "occu": 1}], "abc": [0.277076, 0.162926, 0.033025], "xyz": [1.3305383473199999, 1.6816775302759999, 0.19972839685], "label": "O", "properties": {}}], "@version": null}, "index": {"@module": "numpy", "@class": "array", "dtype": "int64", "data": [0, 0, 0, 0, 0, 0, 0, 0, 1, 0, 0, 0, 0, 0, 0, 0, 0, 0, 0, 0, 0, 0, 0, 0, 0, 0, 0, 0]}, "calc_id": {"@module": "bson.objectid", "@class": "ObjectId", "oid": "5a9830daf2c314bc20824751"}, "species": [12, 12, 12, 12, 12, 12, 12, 12, 14, 14, 14, 14, 8, 8, 8, 8, 8, 8, 8, 8, 8, 8, 8, 8, 8, 8, 8, 8], "ind": [8], "N": 28}, {"sigma_iso": [443.82830933333344], "tensor": [{"@module": "numpy", "@class": "array", "dtype": "float64", "data": [[414.434198, 0.087591, 0.0], [-1.748767, 461.585824, 1e-06], [-2.0000000000000003e-06, 0.0, 455.464906]]}], "Qn": [0], "structure": {"@module": "pymatgen.core.structure", "@class": "Structure", "charge": null, "lattice": {"matrix": [[4.862908, 0.0, 0.0], [0.0, 11.201365, 0.0], [0.0, 0.0, 6.438584]], "a": 4.862908, "b": 11.201365, "c": 6.438584, "alpha": 90.0, "beta": 90.0, "gamma": 90.0, "volume": 350.71744487328806}, "sites": [{"species": [{"element": "Ca", "occu": 1}], "abc": [0.522864, 0.7769, 0.25], "xyz": [2.542639528512, 8.7023404685, 1.609646], "label": "Ca", "properties": {}}, {"species": [{"element": "Ca", "occu": 1}], "abc": [0.977136, 0.2769, 0.25], "xyz": [4.751722471488, 3.1016579684999996, 1.609646], "label": "Ca", "properties": {}}, {"species": [{"element": "Ca", "occu": 1}], "abc": [0.477136, 0.2231, 0.75], "xyz": [2.320268471488, 2.4990245315, 4.828938], "label": "Ca", "properties": {}}, {"species": [{"element": "Ca", "occu": 1}], "abc": [0.022864, 0.7231, 0.75], "xyz": [0.11118552851199999, 8.0997070315, 4.828938], "label": "Ca", "properties": {}}, {"species": [{"element": "Mg", "occu": 1}], "abc": [0.5, 0.5, 0.0], "xyz": [2.431454, 5.6006825, 0.0], "label": "Mg", "properties": {}}, {"species": [{"element": "Mg", "occu": 1}], "abc": [0.0, 0.0, 0.5], "xyz": [0.0, 0.0, 3.219292], "label": "Mg", "properties": {}}, {"species": [{"element": "Mg", "occu": 1}], "abc": [0.5, 0.5, 0.5], "xyz": [2.431454, 5.6006825, 3.219292], "label": "Mg", "properties": {}}, {"species": [{"element": "Mg", "occu": 1}], "abc": [0.0, 0.0, 0.0], "xyz": [0.0, 0.0, 0.0], "label": "Mg", "properties": {}}, {"species": [{"element": "Si", "occu": 1}], "abc": [0.088783, 0.581046, 0.25], "xyz": [0.431743560964, 6.508508327789999, 1.609646], "label": "Si", "properties": {}}, {"species": [{"element": "Si", "occu": 1}], "abc": [0.411217, 0.081046, 0.25], "xyz": [1.999710439036, 0.90782582779, 1.609646], "label": "Si", "properties": {}}, {"species": [{"element": "Si", "occu": 1}], "abc": [0.911217, 0.418954, 0.75], "xyz": [4.431164439036, 4.69285667221, 4.828938], "label": "Si", "properties": {}}, {"species": [{"element": "Si", "occu": 1}], "abc": [0.588783, 0.918954, 0.75], "xyz": [2.8631975609639997, 10.29353917221, 4.828938], "label": "Si", "properties": {}}, {"species": [{"element": "O", "occu": 1}], "abc": [0.753, 0.577467, 0.25], "xyz": [3.661769724, 6.468418642454999, 1.609646], "label": "O", "properties": {}}, {"species": [{"element": "O", "occu": 1}], "abc": [0.747, 0.077467, 0.25], "xyz": [3.632592276, 0.8677361424549999, 1.609646], "label": "O", "properties": {}}, {"species": [{"element": "O", "occu": 1}], "abc": [0.247, 0.422533, 0.75], "xyz": [1.201138276, 4.732946357545, 4.828938], "label": "O", "properties": {}}, {"species": [{"element": "O", "occu": 1}], "abc": [0.253, 0.922533, 0.75], "xyz": [1.230315724, 10.333628857545, 4.828938], "label": "O", "properties": {}}, {"species": [{"element": "O", "occu": 1}], "abc": [0.25263, 0.948305, 0.25], "xyz": [1.2285164480400002, 10.622310436324998, 1.609646], "label": "O", "properties": {}}, {"species": [{"element": "O", "occu": 1}], "abc": [0.24737, 0.448305, 0.25], "xyz": [1.20293755196, 5.021627936324999, 1.609646], "label": "O", "properties": {}}, {"species": [{"element": "O", "occu": 1}], "abc": [0.74737, 0.051695, 0.75], "xyz": [3.63439155196, 0.579054563675, 4.828938], "label": "O", "properties": {}}, {"species": [{"element": "O", "occu": 1}], "abc": [0.75263, 0.551695, 0.75], "xyz": [3.65997044804, 6.179737063675, 4.828938], "label": "O", "properties": {}}, {"species": [{"element": "O", "occu": 1}], "abc": [0.227709, 0.64742, 0.045024], "xyz": [1.107327917772, 7.2519877283, 0.289890806016], "label": "O", "properties": {}}, {"species": [{"element": "O", "occu": 1}], "abc": [0.272291, 0.14742, 0.454976], "xyz": [1.324126082228, 1.6513052282999998, 2.929401193984], "label": "O", "properties": {}}, {"species": [{"element": "O", "occu": 1}], "abc": [0.772291, 0.35258, 0.545024], "xyz": [3.7555800822279997, 3.9493772716999995, 3.5091828060159993], "label": "O", "properties": {}}, {"species": [{"element": "O", "occu": 1}], "abc": [0.727709, 0.85258, 0.954976], "xyz": [3.5387819177720004, 9.550059771699999, 6.148693193984], "label": "O", "properties": {}}, {"species": [{"element": "O", "occu": 1}], "abc": [0.772291, 0.35258, 0.954976], "xyz": [3.7555800822279997, 3.9493772716999995, 6.148693193984], "label": "O", "properties": {}}, {"species": [{"element": "O", "occu": 1}], "abc": [0.727709, 0.85258, 0.545024], "xyz": [3.5387819177720004, 9.550059771699999, 3.5091828060159993], "label": "O", "properties": {}}, {"species": [{"element": "O", "occu": 1}], "abc": [0.227709, 0.64742, 0.454976], "xyz": [1.107327917772, 7.2519877283, 2.929401193984], "label": "O", "properties": {}}, {"species": [{"element": "O", "occu": 1}], "abc": [0.272291, 0.14742, 0.045024], "xyz": [1.324126082228, 1.6513052282999998, 0.289890806016], "label": "O", "properties": {}}], "@version": null}, "index": {"@module": "numpy", "@class": "array", "dtype": "int64", "data": [0, 0, 0, 0, 0, 0, 0, 0, 1, 0, 0, 0, 0, 0, 0, 0, 0, 0, 0, 0, 0, 0, 0, 0, 0, 0, 0, 0]}, "calc_id": {"@module": "bson.objectid", "@class": "ObjectId", "oid": "5a9830dbf2c314bc20824752"}, "species": [20, 20, 20, 20, 12, 12, 12, 12, 14, 14, 14, 14, 8, 8, 8, 8, 8, 8, 8, 8, 8, 8, 8, 8, 8, 8, 8, 8], "ind": [8], "N": 28}, {"sigma_iso": [443.89352933333345], "tensor": [{"@module": "numpy", "@class": "array", "dtype": "float64", "data": [[414.716293, 0.095362, 3e-06], [-1.747291, 461.552857, 0.0], [-1e-06, 0.0, 455.411438]]}], "Qn": [0], "structure": {"@module": "pymatgen.core.structure", "@class": "Structure", "charge": null, "lattice": {"matrix": [[4.863389, 0.0, 0.0], [0.0, 11.201126, 0.0], [0.0, 0.0, 6.438659]], "a": 4.863389, "b": 11.201126, "c": 6.438659, "alpha": 90.0, "beta": 90.0, "gamma": 90.0, "volume": 350.74873680990936}, "sites": [{"species": [{"element": "Ca", "occu": 1}], "abc": [0.522901, 0.776903, 0.25], "xyz": [2.5430709714889996, 8.702188392778, 1.60966475], "label": "Ca", "properties": {}}, {"species": [{"element": "Ca", "occu": 1}], "abc": [0.977099, 0.276903, 0.25], "xyz": [4.752012528511, 3.101625392778, 1.60966475], "label": "Ca", "properties": {}}, {"species": [{"element": "Ca", "occu": 1}], "abc": [0.477099, 0.223097, 0.75], "xyz": [2.3203180285109997, 2.498937607222, 4.82899425], "label": "Ca", "properties": {}}, {"species": [{"element": "Ca", "occu": 1}], "abc": [0.022901, 0.723097, 0.75], "xyz": [0.111376471489, 8.099500607222, 4.82899425], "label": "Ca", "properties": {}}, {"species": [{"element": "Mg", "occu": 1}], "abc": [0.5, 0.5, 0.0], "xyz": [2.4316945, 5.600563, 0.0], "label": "Mg", "properties": {}}, {"species": [{"element": "Mg", "occu": 1}], "abc": [0.0, 0.0, 0.5], "xyz": [0.0, 0.0, 3.2193295], "label": "Mg", "properties": {}}, {"species": [{"element": "Mg", "occu": 1}], "abc": [0.5, 0.5, 0.5], "xyz": [2.4316945, 5.600563, 3.2193295], "label": "Mg", "properties": {}}, {"species": [{"element": "Mg", "occu": 1}], "abc": [0.0, 0.0, 0.0], "xyz": [0.0, 0.0, 0.0], "label": "Mg", "properties": {}}, {"species": [{"element": "Si", "occu": 1}], "abc": [0.088852, 0.581048, 0.25], "xyz": [0.432121839428, 6.508391860048, 1.60966475], "label": "Si", "properties": {}}, {"species": [{"element": "Si", "occu": 1}], "abc": [0.411148, 0.081048, 0.25], "xyz": [1.999572660572, 0.907828860048, 1.60966475], "label": "Si", "properties": {}}, {"species": [{"element": "Si", "occu": 1}], "abc": [0.911148, 0.418952, 0.75], "xyz": [4.431267160571999, 4.692734139952, 4.82899425], "label": "Si", "properties": {}}, {"species": [{"element": "Si", "occu": 1}], "abc": [0.588852, 0.918952, 0.75], "xyz": [2.863816339428, 10.293297139952001, 4.82899425], "label": "Si", "properties": {}}, {"species": [{"element": "O", "occu": 1}], "abc": [0.752816, 0.577468, 0.25], "xyz": [3.661237053424, 6.468291828968, 1.60966475], "label": "O", "properties": {}}, {"species": [{"element": "O", "occu": 1}], "abc": [0.747184, 0.077468, 0.25], "xyz": [3.6338464465759994, 0.867728828968, 1.60966475], "label": "O", "properties": {}}, {"species": [{"element": "O", "occu": 1}], "abc": [0.247184, 0.422532, 0.75], "xyz": [1.2021519465759998, 4.7328341710320005, 4.82899425], "label": "O", "properties": {}}, {"species": [{"element": "O", "occu": 1}], "abc": [0.252816, 0.922532, 0.75], "xyz": [1.2295425534239999, 10.333397171032, 4.82899425], "label": "O", "properties": {}}, {"species": [{"element": "O", "occu": 1}], "abc": [0.252597, 0.948273, 0.25], "xyz": [1.228477471233, 10.621725355398, 1.60966475], "label": "O", "properties": {}}, {"species": [{"element": "O", "occu": 1}], "abc": [0.247403, 0.448273, 0.25], "xyz": [1.203217028767, 5.021162355398, 1.60966475], "label": "O", "properties": {}}, {"species": [{"element": "O", "occu": 1}], "abc": [0.747403, 0.051727, 0.75], "xyz": [3.634911528767, 0.579400644602, 4.82899425], "label": "O", "properties": {}}, {"species": [{"element": "O", "occu": 1}], "abc": [0.752597, 0.551727, 0.75], "xyz": [3.6601719712329994, 6.179963644602, 4.82899425], "label": "O", "properties": {}}, {"species": [{"element": "O", "occu": 1}], "abc": [0.22773, 0.647432, 0.044998], "xyz": [1.1075395769699998, 7.251967408432001, 0.28972677768200006], "label": "O", "properties": {}}, {"species": [{"element": "O", "occu": 1}], "abc": [0.27227, 0.147432, 0.455002], "xyz": [1.32415492303, 1.651404408432, 2.929602722318], "label": "O", "properties": {}}, {"species": [{"element": "O", "occu": 1}], "abc": [0.77227, 0.352568, 0.544998], "xyz": [3.75584942303, 3.949158591568, 3.5090562776820002], "label": "O", "properties": {}}, {"species": [{"element": "O", "occu": 1}], "abc": [0.72773, 0.852568, 0.955002], "xyz": [3.5392340769699997, 9.549721591568, 6.148932222318001], "label": "O", "properties": {}}, {"species": [{"element": "O", "occu": 1}], "abc": [0.77227, 0.352568, 0.955002], "xyz": [3.75584942303, 3.949158591568, 6.148932222318001], "label": "O", "properties": {}}, {"species": [{"element": "O", "occu": 1}], "abc": [0.72773, 0.852568, 0.544998], "xyz": [3.5392340769699997, 9.549721591568, 3.5090562776820002], "label": "O", "properties": {}}, {"species": [{"element": "O", "occu": 1}], "abc": [0.22773, 0.647432, 0.455002], "xyz": [1.1075395769699998, 7.251967408432001, 2.929602722318], "label": "O", "properties": {}}, {"species": [{"element": "O", "occu": 1}], "abc": [0.27227, 0.147432, 0.044998], "xyz": [1.32415492303, 1.651404408432, 0.28972677768200006], "label": "O", "properties": {}}], "@version": null}, "index": {"@module": "numpy", "@class": "array", "dtype": "int64", "data": [0, 0, 0, 0, 0, 0, 0, 0, 1, 0, 0, 0, 0, 0, 0, 0, 0, 0, 0, 0, 0, 0, 0, 0, 0, 0, 0, 0]}, "calc_id": {"@module": "bson.objectid", "@class": "ObjectId", "oid": "5a9830dbf2c314bc20824753"}, "species": [20, 20, 20, 20, 12, 12, 12, 12, 14, 14, 14, 14, 8, 8, 8, 8, 8, 8, 8, 8, 8, 8, 8, 8, 8, 8, 8, 8], "ind": [8], "N": 28}, {"sigma_iso": [443.8231849999999], "tensor": [{"@module": "numpy", "@class": "array", "dtype": "float64", "data": [[414.613106, 0.11915400000000001, 3e-06], [-1.745322, 461.497935, -1e-06], [-1e-06, -4e-06, 455.35851399999996]]}], "Qn": [0], "structure": {"@module": "pymatgen.core.structure", "@class": "Structure", "charge": null, "lattice": {"matrix": [[4.867906, 0.0, 0.0], [0.0, 11.21517, 0.0], [0.0, 0.0, 6.43851]], "a": 4.867906, "b": 11.21517, "c": 6.43851, "alpha": 90.0, "beta": 90.0, "gamma": 90.0, "volume": 351.5065474250211}, "sites": [{"species": [{"element": "Ca", "occu": 1}], "abc": [0.52189, 0.776894, 0.25], "xyz": [2.5405114623399996, 8.712998281980001, 1.6096275], "label": "Ca", "properties": {}}, {"species": [{"element": "Ca", "occu": 1}], "abc": [0.97811, 0.276894, 0.25], "xyz": [4.76134753766, 3.1054132819799998, 1.6096275], "label": "Ca", "properties": {}}, {"species": [{"element": "Ca", "occu": 1}], "abc": [0.47811, 0.223106, 0.75], "xyz": [2.3273945376599996, 2.50217171802, 4.8288825], "label": "Ca", "properties": {}}, {"species": [{"element": "Ca", "occu": 1}], "abc": [0.02189, 0.723106, 0.75], "xyz": [0.10655846234, 8.10975671802, 4.8288825], "label": "Ca", "properties": {}}, {"species": [{"element": "Mg", "occu": 1}], "abc": [0.5, 0.5, 0.0], "xyz": [2.433953, 5.607585, 0.0], "label": "Mg", "properties": {}}, {"species": [{"element": "Mg", "occu": 1}], "abc": [0.0, 0.0, 0.5], "xyz": [0.0, 0.0, 3.219255], "label": "Mg", "properties": {}}, {"species": [{"element": "Mg", "occu": 1}], "abc": [0.5, 0.5, 0.5], "xyz": [2.433953, 5.607585, 3.219255], "label": "Mg", "properties": {}}, {"species": [{"element": "Mg", "occu": 1}], "abc": [0.0, 0.0, 0.0], "xyz": [0.0, 0.0, 0.0], "label": "Mg", "properties": {}}, {"species": [{"element": "Si", "occu": 1}], "abc": [0.089215, 0.581095, 0.25], "xyz": [0.43429023379, 6.51707921115, 1.6096275], "label": "Si", "properties": {}}, {"species": [{"element": "Si", "occu": 1}], "abc": [0.410785, 0.081095, 0.25], "xyz": [1.99966276621, 0.9094942111500001, 1.6096275], "label": "Si", "properties": {}}, {"species": [{"element": "Si", "occu": 1}], "abc": [0.910785, 0.418905, 0.75], "xyz": [4.433615766209999, 4.69809078885, 4.8288825], "label": "Si", "properties": {}}, {"species": [{"element": "Si", "occu": 1}], "abc": [0.589215, 0.918905, 0.75], "xyz": [2.86824323379, 10.30567578885, 4.8288825], "label": "Si", "properties": {}}, {"species": [{"element": "O", "occu": 1}], "abc": [0.75359, 0.577425, 0.25], "xyz": [3.6684052825399998, 6.47591953725, 1.6096275], "label": "O", "properties": {}}, {"species": [{"element": "O", "occu": 1}], "abc": [0.74641, 0.077425, 0.25], "xyz": [3.6334537174599997, 0.86833453725, 1.6096275], "label": "O", "properties": {}}, {"species": [{"element": "O", "occu": 1}], "abc": [0.24641, 0.422575, 0.75], "xyz": [1.1995007174599999, 4.73925046275, 4.8288825], "label": "O", "properties": {}}, {"species": [{"element": "O", "occu": 1}], "abc": [0.25359, 0.922575, 0.75], "xyz": [1.2344522825399997, 10.34683546275, 4.8288825], "label": "O", "properties": {}}, {"species": [{"element": "O", "occu": 1}], "abc": [0.252659, 0.948524, 0.25], "xyz": [1.229920262054, 10.637857909080001, 1.6096275], "label": "O", "properties": {}}, {"species": [{"element": "O", "occu": 1}], "abc": [0.247341, 0.448524, 0.25], "xyz": [1.2040327379459999, 5.03027290908, 1.6096275], "label": "O", "properties": {}}, {"species": [{"element": "O", "occu": 1}], "abc": [0.747341, 0.051476, 0.75], "xyz": [3.637985737946, 0.57731209092, 4.8288825], "label": "O", "properties": {}}, {"species": [{"element": "O", "occu": 1}], "abc": [0.752659, 0.551476, 0.75], "xyz": [3.6638732620539995, 6.18489709092, 4.8288825], "label": "O", "properties": {}}, {"species": [{"element": "O", "occu": 1}], "abc": [0.227704, 0.64737, 0.044947], "xyz": [1.1084416678239999, 7.2603646029, 0.28939170897], "label": "O", "properties": {}}, {"species": [{"element": "O", "occu": 1}], "abc": [0.272296, 0.14737, 0.455053], "xyz": [1.3255113321759997, 1.6527796029000001, 2.9298632910299998], "label": "O", "properties": {}}, {"species": [{"element": "O", "occu": 1}], "abc": [0.772296, 0.35263, 0.544947], "xyz": [3.7594643321759995, 3.9548053971000003, 3.5086467089699998], "label": "O", "properties": {}}, {"species": [{"element": "O", "occu": 1}], "abc": [0.727704, 0.85263, 0.955053], "xyz": [3.542394667824, 9.5623903971, 6.149118291030001], "label": "O", "properties": {}}, {"species": [{"element": "O", "occu": 1}], "abc": [0.772296, 0.35263, 0.955053], "xyz": [3.7594643321759995, 3.9548053971000003, 6.149118291030001], "label": "O", "properties": {}}, {"species": [{"element": "O", "occu": 1}], "abc": [0.727704, 0.85263, 0.544947], "xyz": [3.542394667824, 9.5623903971, 3.5086467089699998], "label": "O", "properties": {}}, {"species": [{"element": "O", "occu": 1}], "abc": [0.227704, 0.64737, 0.455053], "xyz": [1.1084416678239999, 7.2603646029, 2.9298632910299998], "label": "O", "properties": {}}, {"species": [{"element": "O", "occu": 1}], "abc": [0.272296, 0.14737, 0.044947], "xyz": [1.3255113321759997, 1.6527796029000001, 0.28939170897], "label": "O", "properties": {}}], "@version": null}, "index": {"@module": "numpy", "@class": "array", "dtype": "int64", "data": [0, 0, 0, 0, 0, 0, 0, 0, 1, 0, 0, 0, 0, 0, 0, 0, 0, 0, 0, 0, 0, 0, 0, 0, 0, 0, 0, 0]}, "calc_id": {"@module": "bson.objectid", "@class": "ObjectId", "oid": "5a9830dbf2c314bc20824754"}, "species": [20, 20, 20, 20, 12, 12, 12, 12, 14, 14, 14, 14, 8, 8, 8, 8, 8, 8, 8, 8, 8, 8, 8, 8, 8, 8, 8, 8], "ind": [8], "N": 28}, {"sigma_iso": [443.8484540000001], "tensor": [{"@module": "numpy", "@class": "array", "dtype": "float64", "data": [[414.51405800000003, 0.107973, -1e-06], [-1.788607, 461.595762, 4e-06], [3.4e-05, 9.999999999999999e-06, 455.435542]]}], "Qn": [0], "structure": {"@module": "pymatgen.core.structure", "@class": "Structure", "charge": null, "lattice": {"matrix": [[4.868065, 0.0, 0.0], [0.0, 11.216564, 0.0], [0.0, 0.0, 6.4337]], "a": 4.868065, "b": 11.216564, "c": 6.4337, "alpha": 90.0, "beta": 90.0, "gamma": 90.0, "volume": 351.2990806640098}, "sites": [{"species": [{"element": "Ca", "occu": 1}], "abc": [0.521453, 0.776955, 0.25], "xyz": [2.538467098445, 8.714765482619999, 1.608425], "label": "Ca", "properties": {}}, {"species": [{"element": "Ca", "occu": 1}], "abc": [0.978547, 0.276955, 0.25], "xyz": [4.763630401554999, 3.1064834826200003, 1.608425], "label": "Ca", "properties": {}}, {"species": [{"element": "Ca", "occu": 1}], "abc": [0.478547, 0.223045, 0.75], "xyz": [2.3295979015549997, 2.5017985173799997, 4.8252749999999995], "label": "Ca", "properties": {}}, {"species": [{"element": "Ca", "occu": 1}], "abc": [0.021453, 0.723045, 0.75], "xyz": [0.10443459844499998, 8.11008051738, 4.8252749999999995], "label": "Ca", "properties": {}}, {"species": [{"element": "Mg", "occu": 1}], "abc": [0.5, 0.5, 0.0], "xyz": [2.4340325, 5.608282, 0.0], "label": "Mg", "properties": {}}, {"species": [{"element": "Mg", "occu": 1}], "abc": [0.0, 0.0, 0.5], "xyz": [0.0, 0.0, 3.21685], "label": "Mg", "properties": {}}, {"species": [{"element": "Mg", "occu": 1}], "abc": [0.5, 0.5, 0.5], "xyz": [2.4340325, 5.608282, 3.21685], "label": "Mg", "properties": {}}, {"species": [{"element": "Mg", "occu": 1}], "abc": [0.0, 0.0, 0.0], "xyz": [0.0, 0.0, 0.0], "label": "Mg", "properties": {}}, {"species": [{"element": "Si", "occu": 1}], "abc": [0.089211, 0.581121, 0.25], "xyz": [0.43428494671499995, 6.518180888244, 1.608425], "label": "Si", "properties": {}}, {"species": [{"element": "Si", "occu": 1}], "abc": [0.410789, 0.081121, 0.25], "xyz": [1.999747553285, 0.909898888244, 1.608425], "label": "Si", "properties": {}}, {"species": [{"element": "Si", "occu": 1}], "abc": [0.910789, 0.418879, 0.75], "xyz": [4.433780053284999, 4.698383111756, 4.8252749999999995], "label": "Si", "properties": {}}, {"species": [{"element": "Si", "occu": 1}], "abc": [0.589211, 0.918879, 0.75], "xyz": [2.868317446715, 10.306665111756, 4.8252749999999995], "label": "Si", "properties": {}}, {"species": [{"element": "O", "occu": 1}], "abc": [0.7535, 0.577462, 0.25], "xyz": [3.6680869774999993, 6.477139480568001, 1.608425], "label": "O", "properties": {}}, {"species": [{"element": "O", "occu": 1}], "abc": [0.7465, 0.077462, 0.25], "xyz": [3.6340105225, 0.868857480568, 1.608425], "label": "O", "properties": {}}, {"species": [{"element": "O", "occu": 1}], "abc": [0.2465, 0.422538, 0.75], "xyz": [1.1999780224999999, 4.739424519432, 4.8252749999999995], "label": "O", "properties": {}}, {"species": [{"element": "O", "occu": 1}], "abc": [0.2535, 0.922538, 0.75], "xyz": [1.2340544775, 10.347706519432, 4.8252749999999995], "label": "O", "properties": {}}, {"species": [{"element": "O", "occu": 1}], "abc": [0.252447, 0.948579, 0.25], "xyz": [1.2289284050549998, 10.639797062556, 1.608425], "label": "O", "properties": {}}, {"species": [{"element": "O", "occu": 1}], "abc": [0.247553, 0.448579, 0.25], "xyz": [1.2051040949449998, 5.031515062556, 1.608425], "label": "O", "properties": {}}, {"species": [{"element": "O", "occu": 1}], "abc": [0.747553, 0.051421, 0.75], "xyz": [3.6391365949449996, 0.576766937444, 4.8252749999999995], "label": "O", "properties": {}}, {"species": [{"element": "O", "occu": 1}], "abc": [0.752447, 0.551421, 0.75], "xyz": [3.662960905055, 6.185048937444001, 4.8252749999999995], "label": "O", "properties": {}}, {"species": [{"element": "O", "occu": 1}], "abc": [0.227836, 0.647386, 0.044811], "xyz": [1.10912045734, 7.261446501704, 0.2883005307], "label": "O", "properties": {}}, {"species": [{"element": "O", "occu": 1}], "abc": [0.272164, 0.147386, 0.455189], "xyz": [1.32491204266, 1.653164501704, 2.9285494693], "label": "O", "properties": {}}, {"species": [{"element": "O", "occu": 1}], "abc": [0.772164, 0.352614, 0.544811], "xyz": [3.7589445426599997, 3.955117498296, 3.5051505307000004], "label": "O", "properties": {}}, {"species": [{"element": "O", "occu": 1}], "abc": [0.727836, 0.852614, 0.955189], "xyz": [3.54315295734, 9.563399498296, 6.1453994693], "label": "O", "properties": {}}, {"species": [{"element": "O", "occu": 1}], "abc": [0.772164, 0.352614, 0.955189], "xyz": [3.7589445426599997, 3.955117498296, 6.1453994693], "label": "O", "properties": {}}, {"species": [{"element": "O", "occu": 1}], "abc": [0.727836, 0.852614, 0.544811], "xyz": [3.54315295734, 9.563399498296, 3.5051505307000004], "label": "O", "properties": {}}, {"species": [{"element": "O", "occu": 1}], "abc": [0.227836, 0.647386, 0.455189], "xyz": [1.10912045734, 7.261446501704, 2.9285494693], "label": "O", "properties": {}}, {"species": [{"element": "O", "occu": 1}], "abc": [0.272164, 0.147386, 0.044811], "xyz": [1.32491204266, 1.653164501704, 0.2883005307], "label": "O", "properties": {}}], "@version": null}, "index": {"@module": "numpy", "@class": "array", "dtype": "int64", "data": [0, 0, 0, 0, 0, 0, 0, 0, 1, 0, 0, 0, 0, 0, 0, 0, 0, 0, 0, 0, 0, 0, 0, 0, 0, 0, 0, 0]}, "calc_id": {"@module": "bson.objectid", "@class": "ObjectId", "oid": "5a9830dbf2c314bc20824755"}, "species": [20, 20, 20, 20, 12, 12, 12, 12, 14, 14, 14, 14, 8, 8, 8, 8, 8, 8, 8, 8, 8, 8, 8, 8, 8, 8, 8, 8], "ind": [8], "N": 28}]
