# Supplementary material for: Machine Learning Full NMR Chemical Shift Tensors of Silicon Oxides with Equivariant Graph Neural Networks
Source: J Phys Chem A. 2023 Mar 2;127(10):2388–98. doi: 10.1021/acs.jpca.2c07530 (PMC10026072; doi:10.1021/acs.jpca.2c07530)
Supplement: Supplementary file 2 — jp2c07530_si_002.zip [file jp2c07530_si_002.zip › Supplemental/matTEN_model.ipynb]

# %% [code]
from eigenn.cli import EigennCLI, SaveConfigCallback
from eigenn.data.datamodule import BaseDataModule
from eigenn.dataset.LSDI import SiNMRDataMoldule
from eigenn.model_factory.atomic_tensor_model import AtomicTensorModel
from eigenn.utils import to_path

from e3nn.io import CartesianTensor

# %% [code]
# set the location of your checkpoint file
checkpoint = "EigennBestTensor.ckpt"

# data location
root = "/Users/mvenetos/Documents/GitHub/eigenn/eigenn/dataset/LSDI_NMR"

# %% [code]
# load the model based on checkpoint
model = AtomicTensorModel.load_from_checkpoint(checkpoint, strict=True)

# %% [code]
dm = SiNMRDataMoldule(
        trainset_filename="sample_data.json",
        valset_filename="sample_data.json",
        testset_filename="sample_data.json",
        output_format='irreps',
        output_formula='ij=ji',
        r_cut=5,
        symmetric = True,
#         PAS = True,
        root=root,
    )
dm.prepare_data()
dm.setup()

# %% [code]
# set converter symmetry to convert irreps to cartesian tensors
converter = CartesianTensor(formula="ij=ji")

# %% [code]
#load the tests set and collect true and predicted tensors
loader = dm.test_dataloader()

true_tensors = []
pred_tensors = []

for data_point in loader:
    graphs, labels =model(data_point)
    
    true = labels["tensor_output"][0]
    true = converter.to_cartesian(true).detach().numpy()
    
    pred = graphs["tensor_output"][0]
    pred = converter.to_cartesian(pred).detach().numpy()
    
    true_tensors.append(true)
    pred_tensors.append(pred)

# %% [code]
print(true_tensors[0])
print(pred_tensors[0])

# %% [code]
